# Supplementary material for: Prediction uncertainty assessment of a systems biology model requires a sample of the full probability distribution of its parameters
Source: PeerJ. 2014 Jun 17;2:e433. doi: 10.7717/peerj.433 (PMC4081139; doi:10.7717/peerj.433)
Supplement: Supplemental Information 1 — Code that was used to generate the computational results in the main text with samples of 1000 parameters sets of each calibrated model. [file peerj-02-433-s001.zip]

Archive with 35 entries (34 files):
- Matlab_code_allmodels/~$README.txt
- Matlab_code_allmodels/a0Levchenko.m
- Matlab_code_allmodels/backtransform.m
- Matlab_code_allmodels/ComputeH.m
- Matlab_code_allmodels/DEMCz.m
- Matlab_code_allmodels/functionf.m
- Matlab_code_allmodels/functionQ.m
- Matlab_code_allmodels/Gelman.m
- Matlab_code_allmodels/Goldbeter.m
- Matlab_code_allmodels/Goldbeter1991_MinMitOscil.m
- Matlab_code_allmodels/LaubLoomis.m
- Matlab_code_allmodels/Leloup.m
- Matlab_code_allmodels/Levchenko.m
- Matlab_code_allmodels/logposterior.m
- Matlab_code_allmodels/Main.asv
- Matlab_code_allmodels/Main.m
- Matlab_code_allmodels/Makedistribution.m
- Matlab_code_allmodels/makeY.m
- Matlab_code_allmodels/MAPK_in_Solution.m
- Matlab_code_allmodels/plots.m
- Matlab_code_allmodels/README.txt
- Matlab_code_allmodels/samples/
- Matlab_code_allmodels/samples/sample_model1.mat
- Matlab_code_allmodels/samples/sample_model2.mat
- Matlab_code_allmodels/samples/sample_model3.mat
- Matlab_code_allmodels/samples/sample_model4.mat
- Matlab_code_allmodels/samples/sample_model5.mat
- Matlab_code_allmodels/samples/sample_model6.mat
- Matlab_code_allmodels/samples/sample_model7.mat
- Matlab_code_allmodels/transform.m
- Matlab_code_allmodels/Tyson1.m
- Matlab_code_allmodels/Tyson1991CellModel_6.m
- Matlab_code_allmodels/Vilar.m
- Matlab_code_allmodels/vilarOscillator.m
- Matlab_code_allmodels/xticklabel_rotate.m
