# Supplementary material for: Prediction uncertainty assessment of a systems biology model requires a sample of the full probability distribution of its parameters
Source: PeerJ. 2014 Jun 17;2:e433. doi: 10.7717/peerj.433 (PMC4081139; doi:10.7717/peerj.433)
Supplement: Supplemental Information 1 — Code that was used to generate the computational results in the main text with samples of 1000 parameters sets of each calibrated model. [file peerj-02-433-s001.zip › Matlab_code_allmodels/a0Levchenko.m]

% Local Parameters
par_r1_p1 = 1;		% [Reaction1, a1]
par_r2_p1 = 0.4;		% [Reaction2, d1]
par_r3_p1 = 0.1;		% [Reaction3, k1]
par_r4_p1 = 0.5;		% [Reaction4, a2]
par_r5_p1 = 0.5;		% [Reaction5, d2]
par_r6_p1 = 0.1;		% [Reaction6, k2]
par_r7_p1 = 3.3;		% [Reaction7, a3]
par_r8_p1 = 0.42;		% [Reaction8, d3]
par_r9_p1 = 0.1;		% [Reaction9, k3]
par_r10_p1 = 10;		% [Reaction10, a4]
par_r11_p1 = 0.8;		% [Reaction11, d4]
par_r12_p1 = 0.1;		% [Reaction12, k4]
par_r13_p1 = 3.3;		% [Reaction13, a5]
par_r14_p1 = 0.4;		% [Reaction14, d5]
par_r15_p1 = 0.1;		% [Reaction15, k5]
par_r16_p1 = 10;		% [Reaction16, a6]
par_r17_p1 = 0.8;		% [Reaction17, d6]
par_r18_p1 = 0.1;		% [Reaction18, k6]
par_r19_p1 = 20;		% [Reaction19, a7]
par_r20_p1 = 0.6;		% [Reaction20, d7]
par_r21_p1 = 0.1;		% [Reaction21, k7]
par_r22_p1 = 5;		% [Reaction22, a8]
par_r23_p1 = 0.4;		% [Reaction23, d8]
par_r24_p1 = 0.1;		% [Reaction24, k8]
par_r25_p1 = 20;		% [Reaction25, a9]
par_r26_p1 = 0.6;		% [Reaction26, d9]
par_r27_p1 = 0.1;		% [Reaction27, k9]
par_r28_p1 = 5;		% [Reaction28, a10]
par_r29_p1 = 0.4;		% [Reaction29, d10]
par_r30_p1 = 0.1;		% [Reaction30, k10]

for npar=1:30
    a0(npar,1)=eval(['par_r' num2str(npar) '_p1'],1);
end
