# Supplementary material for: Prediction uncertainty assessment of a systems biology model requires a sample of the full probability distribution of its parameters
Source: PeerJ. 2014 Jun 17;2:e433. doi: 10.7717/peerj.433 (PMC4081139; doi:10.7717/peerj.433)
Supplement: Supplemental Information 1 — Code that was used to generate the computational results in the main text with samples of 1000 parameters sets of each calibrated model. [file peerj-02-433-s001.zip › Matlab_code_allmodels/functionQ.m]

function [Q flagint]=functionQ(a,par)


x0=par.x0;


[time,Y]=makeY(a,x0,par);


flagint=0;
if sum(size(Y)==size(par.Y0))~=2
    Y=1e-8*ones(size(par.Y0));
    disp('integration failed!'); flagint=1;
end


eps=log2(Y)-log2(par.Y0);

%eps=eps/log2(5); % change base number from 2 to 5

Q=sum(sum(eps.^2));

end
