# Supplementary material for: Prediction uncertainty assessment of a systems biology model requires a sample of the full probability distribution of its parameters
Source: PeerJ. 2014 Jun 17;2:e433. doi: 10.7717/peerj.433 (PMC4081139; doi:10.7717/peerj.433)
Supplement: Supplemental Information 1 — Code that was used to generate the computational results in the main text with samples of 1000 parameters sets of each calibrated model. [file peerj-02-433-s001.zip › Matlab_code_allmodels/Goldbeter1991_MinMitOscil.m]

function xdot = Goldbeter1991_MinMitOscil(time,x)
%  synopsis:
%     xdot = Goldbeter1991_MinMitOscil (time, x)
%     x0 = Goldbeter1991_MinMitOscil
%
%  Goldbeter1991_MinMitOscil can be used with odeN functions as follows:
%
%  x0 = Goldbeter1991_MinMitOscil;
%  [t,x] = ode23s(@Goldbeter1991_MinMitOscil, [0 100], Goldbeter1991_MinMitOscil);
%  plot (t,x);
%
%  where 100 is the end time
%
%  When Goldbeter1991_MinMitOscil is used without any arguments it returns a vector of
%  the initial concentrations of the 3 floating species.
%  Otherwise Goldbeter1991_MinMitOscil should be called with two arguments:
%  time and x.  time is the current time. x is the vector of the
%  concentrations of the 3 floating species.
%  When these parameters are supplied Goldbeter1991_MinMitOscil returns a vector of 
%  the rates of change of the concentrations of the 3 floating species.
%
%  the following table shows the mapping between the vector
%  index of a floating species and the species name.
%  
%  NOTE for compartmental models
%  matlab translator generates code that when simulated in matlab, 
%  produces results which have the units of species amounts. Users 
%  should divide the results for each species with the volume of the
%  compartment it resides in, in order to obtain concentrations.
%  
%  Indx      Name
%  x(1)        C
%  x(2)        M
%  x(3)        X

xdot = zeros(3, 1);

% List of Compartments 
vol__cell = 1;		%cell

% Global Parameters 
g_p1 = 0;		% V1
g_p2 = 0;		% V3
g_p3 = 3;		% VM1
g_p4 = 1;		% VM3
g_p5 = 0.5;		% Kc

% Local Parameters
par_r1_p1 = 0.025;		% [reaction1, vi]
par_r2_p1 = 0.01;		% [reaction2, kd]
par_r3_p1 = 0.25;		% [reaction3, vd]
par_r3_p2 = 0.02;		% [reaction3, Kd]
par_r4_p1 = 0.005;		% [reaction4, K1]
par_r5_p1 = 1.5;		% [reaction5, V2]
par_r5_p2 = 0.005;		% [reaction5, K2]
par_r6_p1 = 0.005;		% [reaction6, K3]
par_r7_p1 = 0.005;		% [reaction7, K4]
par_r7_p2 = 0.5;		% [reaction7, V4]

if (nargin == 0)

    % set initial conditions
   xdot(1) = 0.01*vol__cell;		% C = Cyclin [Concentration]
   xdot(2) = 0.01*vol__cell;		% M = CDC-2 Kinase [Concentration]
   xdot(3) = 0.01*vol__cell;		% X = Cyclin Protease [Concentration]

else

    % listOfRules
   g_p1 = (x(1))*g_p3*pow((x(1))+g_p5,-1);
   g_p2 = (x(2))*g_p4;

    % calculate rates of change
   R0 = vol__cell*par_r1_p1;
   R1 = (x(1))*vol__cell*par_r2_p1;
   R2 = (x(1))*vol__cell*par_r3_p1*(x(3))*pow((x(1))+par_r3_p2,-1);
   R3 = vol__cell*(1+-1*(x(2)))*g_p1*pow(par_r4_p1+-1*(x(2))+1,-1);
   R4 = vol__cell*(x(2))*par_r5_p1*pow(par_r5_p2+(x(2)),-1);
   R5 = vol__cell*g_p2*(1+-1*(x(3)))*pow(par_r6_p1+-1*(x(3))+1,-1);
   R6 = vol__cell*par_r7_p2*(x(3))*pow(par_r7_p1+(x(3)),-1);

   xdot = [
      + R0 - R1 - R2
      + R3 - R4
      + R5 - R6
   ];
end;


function z = pow (x, y) 
    z = x^y; 


function z = sqr (x) 
    z = x*x; 


function z = piecewise(varargin) 
		numArgs = nargin; 
		result = 0; 
		foundResult = 0; 
		for k=1:2: numArgs-1 
			if varargin{k+1} == 1 
				result = varargin{k}; 
				foundResult = 1; 
				break; 
			end 
		end 
		if foundResult == 0 
			result = varargin{numArgs}; 
		end 
		z = result; 


function z = gt(a,b) 
   if a > b 
   	  z = 1; 
   else 
      z = 0; 
   end 


function z = lt(a,b) 
   if a < b 
   	  z = 1; 
   else 
      z = 0; 
   end 


function z = geq(a,b) 
   if a >= b 
   	  z = 1; 
   else 
      z = 0; 
   end 


function z = leq(a,b) 
   if a <= b 
   	  z = 1; 
   else 
      z = 0; 
   end 


function z = neq(a,b) 
   if a ~= b 
   	  z = 1; 
   else 
      z = 0; 
   end 


function z = and(varargin) 
		result = 1;		 
		for k=1:nargin 
		   if varargin{k} ~= 1 
		      result = 0; 
		      break; 
		   end 
		end 
		z = result; 


function z = or(varargin) 
		result = 0;		 
		for k=1:nargin 
		   if varargin{k} ~= 0 
		      result = 1; 
		      break; 
		   end 
		end 
		z = result; 


function z = xor(varargin) 
		foundZero = 0; 
		foundOne = 0; 
		for k = 1:nargin 
			if varargin{k} == 0 
			   foundZero = 1; 
			else 
			   foundOne = 1; 
			end 
		end 
		if foundZero && foundOne 
			z = 1; 
		else 
		  z = 0; 
		end 
		 


function z = not(a) 
   if a == 1 
   	  z = 0; 
   else 
      z = 1; 
   end 


function z = root(a,b) 
	z = a^(1/b); 
 
