# Supplementary material for: Prediction uncertainty assessment of a systems biology model requires a sample of the full probability distribution of its parameters
Source: PeerJ. 2014 Jun 17;2:e433. doi: 10.7717/peerj.433 (PMC4081139; doi:10.7717/peerj.433)
Supplement: Supplemental Information 1 — Code that was used to generate the computational results in the main text with samples of 1000 parameters sets of each calibrated model. [file peerj-02-433-s001.zip › Matlab_code_allmodels/makeY.m]

function [time Y]=makeY(a,x0,par)

td=par.td;

warning off
[time,Y]=ode15s('functionf',td,x0,[],a,par);

if isreal(Y)==0
    disp('imaginary solution')
    Y=real(Y);
end

%% we consider only values within [1e-6,1e6]:
Y=max(1e-6,Y); Y=min(1e6,Y); 
