# Supplementary material for: Prediction uncertainty assessment of a systems biology model requires a sample of the full probability distribution of its parameters
Source: PeerJ. 2014 Jun 17;2:e433. doi: 10.7717/peerj.433 (PMC4081139; doi:10.7717/peerj.433)
Supplement: Supplemental Information 1 — Code that was used to generate the computational results in the main text with samples of 1000 parameters sets of each calibrated model. [file peerj-02-433-s001.zip › Matlab_code_allmodels/vilarOscillator.m]

function xdot = vilarOscillator(time,x)
%  synopsis:
%     xdot = vilarOscillator (time, x)
%     x0 = vilarOscillator
%
%  vilarOscillator can be used with odeN functions as follows:
%
%  x0 = vilarOscillator;
%  [t,x] = ode23s(@vilarOscillator, [0 100], vilarOscillator);
%  plot (t,x);
%
%  where 100 is the end time
%
%  When vilarOscillator is used without any arguments it returns a vector of
%  the initial concentrations of the 9 floating species.
%  Otherwise vilarOscillator should be called with two arguments:
%  time and x.  time is the current time. x is the vector of the
%  concentrations of the 9 floating species.
%  When these parameters are supplied vilarOscillator returns a vector of 
%  the rates of change of the concentrations of the 9 floating species.
%
%  the following table shows the mapping between the vector
%  index of a floating species and the species name.
%  
%  NOTE for compartmental models
%  matlab translator generates code that when simulated in matlab, 
%  produces results which have the units of species amounts. Users 
%  should divide the results for each species with the volume of the
%  compartment it resides in, in order to obtain concentrations.
%  
%  Indx      Name
%  x(1)        A
%  x(2)        C
%  x(3)        DA
%  x(4)        DAp
%  x(5)        DR
%  x(6)        DRp
%  x(7)        MA
%  x(8)        MR
%  x(9)        R

xdot = zeros(9, 1);

% List of Compartments 
vol__deterministicOscillator = 1;		%deterministicOscillator

% Boundary Conditions 
g_p1 = 0;		% EmptySet = EmptySet [Amount]

% Local Parameters
par_r1_p1 = 2;		% [Reaction1, gammaC]
par_r2_p1 = 1;		% [Reaction2, deltaA]
par_r3_p1 = 1;		% [Reaction3, deltaA]
par_r4_p1 = 0.2;		% [Reaction4, deltaR]
par_r5_p1 = 1;		% [Reaction5, gammaA]
par_r6_p1 = 50;		% [Reaction6, thetaA]
par_r7_p1 = 50;		% [Reaction7, alphaA]
par_r8_p1 = 500;		% [Reaction8, alphaAp]
par_r9_p1 = 10;		% [Reaction9, deltaMA]
par_r10_p1 = 50;		% [Reaction10, betaA]
par_r11_p1 = 1;		% [Reaction11, gammaR]
par_r12_p1 = 100;		% [Reaction12, thetaR]
par_r13_p1 = 0.01;		% [Reaction13, alphaR]
par_r14_p1 = 50;		% [Reaction14, alphaRp]
par_r15_p1 = 0.5;		% [Reaction15, deltaMR]
par_r16_p1 = 5;		% [Reaction16, betaR]

if (nargin == 0)

    % set initial conditions
   xdot(1) = 0;		% A = A [Amount]
   xdot(2) = 0;		% C = C [Amount]
   xdot(3) = 1;		% DA = DA [Amount]
   xdot(4) = 0;		% DAp = DAp [Amount]
   xdot(5) = 1;		% DR = DR [Amount]
   xdot(6) = 0;		% DRp = DRp [Amount]
   xdot(7) = 0;		% MA = MA [Amount]
   xdot(8) = 0;		% MR = MR [Amount]
   xdot(9) = 0;		% R = R [Amount]

else

    % calculate rates of change
   R0 = (x(1))*(x(9))*par_r1_p1;
   R1 = (x(1))*par_r2_p1;
   R2 = (x(2))*par_r3_p1;
   R3 = (x(9))*par_r4_p1;
   R4 = (x(1))*(x(3))*par_r5_p1;
   R5 = (x(4))*par_r6_p1;
   R6 = (x(3))*par_r7_p1;
   R7 = (x(4))*par_r8_p1;
   R8 = (x(7))*par_r9_p1;
   R9 = (x(7))*par_r10_p1;
   R10 = (x(1))*(x(5))*par_r11_p1;
   R11 = (x(6))*par_r12_p1;
   R12 = (x(5))*par_r13_p1;
   R13 = (x(6))*par_r14_p1;
   R14 = (x(8))*par_r15_p1;
   R15 = (x(8))*par_r16_p1;

   xdot = [
      - R0 - R1 - R4 + R5 + R9 - R10 + R11
      + R0 - R2
      - R4 + R5 + R6 - R6
      + R4 - R5 + R7 - R7
      - R10 + R11 + R12 - R12
      + R10 - R11 + R13 - R13
      + R6 + R7 - R8 + R9 - R9
      + R12 + R13 - R14 + R15 - R15
      - R0 + R2 - R3 + R15
   ];
end;


function z = pow (x, y) 
    z = x^y; 


function z = sqr (x) 
    z = x*x; 


function z = piecewise(varargin) 
		numArgs = nargin; 
		result = 0; 
		foundResult = 0; 
		for k=1:2: numArgs-1 
			if varargin{k+1} == 1 
				result = varargin{k}; 
				foundResult = 1; 
				break; 
			end 
		end 
		if foundResult == 0 
			result = varargin{numArgs}; 
		end 
		z = result; 


function z = gt(a,b) 
   if a > b 
   	  z = 1; 
   else 
      z = 0; 
   end 


function z = lt(a,b) 
   if a < b 
   	  z = 1; 
   else 
      z = 0; 
   end 


function z = geq(a,b) 
   if a >= b 
   	  z = 1; 
   else 
      z = 0; 
   end 


function z = leq(a,b) 
   if a <= b 
   	  z = 1; 
   else 
      z = 0; 
   end 


function z = neq(a,b) 
   if a ~= b 
   	  z = 1; 
   else 
      z = 0; 
   end 


function z = and(varargin) 
		result = 1;		 
		for k=1:nargin 
		   if varargin{k} ~= 1 
		      result = 0; 
		      break; 
		   end 
		end 
		z = result; 


function z = or(varargin) 
		result = 0;		 
		for k=1:nargin 
		   if varargin{k} ~= 0 
		      result = 1; 
		      break; 
		   end 
		end 
		z = result; 


function z = xor(varargin) 
		foundZero = 0; 
		foundOne = 0; 
		for k = 1:nargin 
			if varargin{k} == 0 
			   foundZero = 1; 
			else 
			   foundOne = 1; 
			end 
		end 
		if foundZero && foundOne 
			z = 1; 
		else 
		  z = 0; 
		end 
		 


function z = not(a) 
   if a == 1 
   	  z = 0; 
   else 
      z = 1; 
   end 


function z = root(a,b) 
	z = a^(1/b); 
 
