# Supplementary material for: Prediction uncertainty assessment of a systems biology model requires a sample of the full probability distribution of its parameters
Source: PeerJ. 2014 Jun 17;2:e433. doi: 10.7717/peerj.433 (PMC4081139; doi:10.7717/peerj.433)
Supplement: Supplemental Information 2 — Code for one model, meant as user-friendly illustration of our method. [file peerj-02-433-s002.zip]

Archive with 17 entries (17 files):
- Matlab_code_onemodel/backtransform.m
- Matlab_code_onemodel/ComputeH.m
- Matlab_code_onemodel/DEMCz.m
- Matlab_code_onemodel/functionf.m
- Matlab_code_onemodel/functionQ.m
- Matlab_code_onemodel/Gelman.m
- Matlab_code_onemodel/logposterior.m
- Matlab_code_onemodel/Main.asv
- Matlab_code_onemodel/Main.m
- Matlab_code_onemodel/Makedistribution.asv
- Matlab_code_onemodel/Makedistribution.m
- Matlab_code_onemodel/makeY.m
- Matlab_code_onemodel/plots.m
- Matlab_code_onemodel/README.txt
- Matlab_code_onemodel/sample_model_Laub.csv
- Matlab_code_onemodel/sample_model_Laub.mat
- Matlab_code_onemodel/transform.m
