# Supplementary material for: Prediction uncertainty assessment of a systems biology model requires a sample of the full probability distribution of its parameters
Source: PeerJ. 2014 Jun 17;2:e433. doi: 10.7717/peerj.433 (PMC4081139; doi:10.7717/peerj.433)
Supplement: Supplemental Information 2 — Code for one model, meant as user-friendly illustration of our method. [file peerj-02-433-s002.zip › Matlab_code_onemodel/backtransform.m]

function out=backtransform(x)

out=10.^(x);

end
