# Supplementary material for: Prediction uncertainty assessment of a systems biology model requires a sample of the full probability distribution of its parameters
Source: PeerJ. 2014 Jun 17;2:e433. doi: 10.7717/peerj.433 (PMC4081139; doi:10.7717/peerj.433)
Supplement: Supplemental Information 2 — Code for one model, meant as user-friendly illustration of our method. [file peerj-02-433-s002.zip › Matlab_code_onemodel/ComputeH.m]

%%%%% COMPUTE HESSIAN H  %%%%%%%%%%

par.H=zeros(n);
for j=1:n
    ap=a0; am=a0;
    ap(j)=a0(j)+0.001; am(j)=a0(j)-0.001;
    [time,Yp]=makeY(ap,x0,par);
    [time,Ym]=makeY(am,x0,par);
    if ny==1 %1 output
        drdth(:,j)=(Yp(2:end,1)-Ym(2:end,1))/(ap(j)-am(j))./sig(2:end,1);
    else % concatenate ny outputs
        dr=(Yp(2:end,1)-Ym(2:end,1))/(ap(j)-am(j))./sig(2:end,1);
        for jout=2:ny
            dr=[dr; (Yp(2:end,jout)-Ym(2:end,jout))/(ap(j)-am(j))./sig(2:end,jout)]; %%!sig
        end
        drdth(:,j)=dr;
    end
end

par.H=2*drdth'*drdth;

clear drdth
