# Supplementary material for: Prediction uncertainty assessment of a systems biology model requires a sample of the full probability distribution of its parameters
Source: PeerJ. 2014 Jun 17;2:e433. doi: 10.7717/peerj.433 (PMC4081139; doi:10.7717/peerj.433)
Supplement: Supplemental Information 2 — Code for one model, meant as user-friendly illustration of our method. [file peerj-02-433-s002.zip › Matlab_code_onemodel/functionf.m]

function f=functionf(t,x,flag,a, par)


%% transform parameter back to linear space
a=backtransform(a);


if par.preddynamics==1
    %% alterations made to the dynamics, for example by setting a
    %% parameter to zero (e.g., a gene knockout)
    %     if pred==1; a(1)=a(1)*1e-2;  end
    %     if pred==2; a(2)=0; end  %% etc..

    %%% here we use a systematic perturbation
    pred=par.predictionnumber;
    f1=1e-2; f2=1e2;    
    if pred<= length(a);        
        a(pred)=f1*a(pred);        
    else
        a(pred-length(a))=f2*a(pred-length(a));
    end
        
end

% Global Parameters
g_p1 = a(1);		% k1
g_p2 = a(2);		% k2
g_p3 = a(3);		% k3
g_p4 = a(4);		% k4
g_p5 = a(5);		% k5
g_p6 = a(6);		% k6
g_p7 = a(7);		% k7
g_p8 = a(8);		% k8
g_p9 = a(9);		% k9
g_p10 = a(10);		% k10
g_p11 = a(11);		% k11
g_p12 = a(12);		% k12
g_p13 = a(13);		% k13
g_p14 = a(14);		% k14


% Local Parameters
% calculate rates of change
R0 = g_p1*(x(2));
R1 = g_p2*(x(1))*(x(3));
R2 = g_p3*(x(4));
R3 = g_p4*(x(3));
R4 = g_p5*(x(2));
R5 = g_p6*(x(3))*(x(5));
R6 = g_p7;
R7 = g_p8*(x(5))*(x(6));
R8 = g_p9*(x(1));
R9 = g_p10*(x(6))*(x(4));
R10 = g_p11*(x(1));
R11 = g_p12*(x(7));
R12 = g_p13*(x(7));
R13 = g_p14*(x(2));

% Dynamics
f = [
    + R0 - R1
    + R12 - R13
    + R2 - R3
    + R8 - R9
    + R4 - R5
    + R6 - R7
    + R10 - R11
    ];
end
