# Supplementary material for: Prediction uncertainty assessment of a systems biology model requires a sample of the full probability distribution of its parameters
Source: PeerJ. 2014 Jun 17;2:e433. doi: 10.7717/peerj.433 (PMC4081139; doi:10.7717/peerj.433)
Supplement: Supplemental Information 2 — Code for one model, meant as user-friendly illustration of our method. [file peerj-02-433-s002.zip › Matlab_code_onemodel/Main.m]

%%%%%%%%%%%%%%%%%%%%%%%%%%%%%%%%%%%%%%%%%%%%%%%%%%%%%%%%%%%%%%%%%%%%
%%% SAMPLE PARAMETER PDF AND COMPUTE PREDICTION UNCERTAINTY %%%%%%%%
%%%%%%%%%%%%%%%%%%%%%%%%%%%%%%%%%%%%%%%%%%%%%%%%%%%%%%%%%%%%%%%%%%%%
%%% REF: Prediction uncertainty assessment of a systems biology   %%
%%% model requires a sample of the probability distribution of its %
%%% parameters                                              %%%%%%%%
%%%%%%%%%%%%%%%%%%%%%%%%%%%%%%%%%%%%%%%%%%%%%%%%%%%%%%%%%%%%%%%%%%%%
%%%%%%%%%%%%%%%%%%%%%%%%%%%%%%%%%%%%%%%%%%%%%%%%%%%%%%%%%%%%%%%%%%%%
%%% Author: Simon van Mourik %%%%%%%%%%%%%%%%%%%%%%%%%%%%%%%%%%%%%%%
%%% Date, place: May 2014, Wageningen, The Netherlands %%%%%%%%%%%%%
%%%%%%%%%%%%%%%%%%%%%%%%%%%%%%%%%%%%%%%%%%%%%%%%%%%%%%%%%%%%%%%%%%%%

%%%%% Notation
%% a=theta parameter vector
%% a0=thetaPML  Penalized Maximum Likelihood parameter vector
%% states={theta} sample of parameter vectors
%% Y=y measured output
%% Y0=y(theta^PML) Penalized Maximum Likelihood prediction
%% x0= initial concentration
%% par= collection of parameters used in functions and subroutines

clear all; clc; %close all

%%-----------------------------------------------------------------
%%%%%%% SETTINGS  %%%%%%%%%%%
%% General settings
filetype='mat'; %% choose 'mat' or 'csv' type to store and load sampled PDF
nsample=100; %n.o. samples representing the PDF
samplepdf=0; %% 0=load sampled pdf, 1=run MCMC to sample pdf
par.predictions=1; %1= make predictions and compute Q_alpha

%%%% model settings
Tf=15; n=14; ny=7; %% time: [0 Tf], n=n.o. parameters, ny=n.o. outputs

%%% PART I: ESTIMATION OF THE POSTERIOR
%%%%% Choose MCMC=1 above
%n.o. iterations per chain, thinning rate, n.o. chains: (For explanation, see: ter Braak, C. & Vrugt, J. Differential evolution markov chain with snooker updater andfewer chains. Statistics and Computing 18, 435{446 (2008).)
nit=5e4;  nthin=10; nchain=4;
bi=nit/nthin; % number of burn-in iterations
savestates=0; %% 1=save sampled states in .mat or .csv file
par.localapp=0; %% 1=approximate Hessian with second order Taylor expansion, 
% use only when samplepdf=1
directdraw=0; %% 1=draw directly from posterior ~N(mu,2H^(-1)), use only
%% with par.localapp=1

%%% options to use when samplepdf=1
Gelman=0; %% 1=plot Gelman statistic, only when directdraw=0 (see: Gelman, A. & Rubin, D. B. Inference from iterative simulation using multiple sequences. Statistical science 457{472 (1992))
% use Gelman only when samplepdf=1
plotpdf=0; %% 1=plot 100(1-alpha) % credible regions
par.initialsample=0; %%initial sample for MCMC, 0=random, 1=draw from approximated log normal distribution

%%% options to use when par.predictions=1
plot_Q=1; %% 1=plot Q_alpha values, use only when par.prediction=1

%%% PART II: COMPUTATION OF Q_alpha
%%%%%%% Choose par.predictions=1 above
alph=0.95; %0.95; %% confidence level x 100% of Q (gives Q_alpha)
plotdyn=0; %% 1=plot prediction dynamics, e.g., as in Fig 2C


%%%%%%%%% DATA SET AND theta^PML %%%%%%%%%%%%%%%%%%

%%% load data here

%%% define or estimate theta^PML here
%% (theta^PML is used as starting point for MCMC smapling, and
%% as approximation point of the CHI2 error criterion)

a0=[2 0.9 2.5 1.5 0.6 0.8 1 1.3 0.3 0.8 0.7 4.9 23 4.5]'; par.a0=a0;

%%% SEARCH DOMAIN
delta=10^6; %% search domain: [theta^PML/delta,delta*theta^PML]
par.lb=a0/delta;
par.ub=a0*delta;


%%% transform parameter and boundaries of search domain to logspace
a0=transform(a0); par.a0=a0;
par.lb=transform(par.lb); par.ub=transform(par.ub);

%%% We here simulate the data (for illustration purposes)
nd=10; nd2=100; par.td=linspace(0,Tf,nd); %% time points
x0=[3.39 2.45 1.6 1.2 1.13 0.9 0.48]'; par.x0=x0; % initial concentration
par.preddynamics=0; %% used in functionf
[time par.Y0]=makeY(a0,x0,par); %% simulate data
b=0.1; sig=b*par.Y0; par.sig=sig; %% b: relative Gaussian noise level

%%-----------------------------------------------------------------
%%%%% PART I: ESTIMATION OF THE POSTERIOR %%%%%%%%%%%%%%%%%%%%%%%
if samplepdf==1
    disp('Sampling PDF..')
    par.preddynamics=0; %% used in functionf
    
    %%%%%% SAMPLE PDF %%%%%%%%%%%%%%%%%%%%%%%%%%%
    
    %%% create states (parameter vectors) that represent the parameter
    %%% distribution
    Makedistribution
    
    %%%%% take a sample of the PDF
    states_s=zeros(nsample,n);
    for j2=1:nsample
        j3=ceil(rand*size(states,1)); %% select random state number
        states_s(j2,:)=states(j3,:);
    end
    %% save sample of the states
    if savestates==1;
        states_s=backtransform(states_s);
        if filetype=='csv'
            csvwrite('sample_model_Laub.csv',states_s)
        elseif filetype=='mat'
            save('sample_model_Laub','states_s')
        end
        states_s=transform(states_s);
    end        
end
%%-----------------------------------------------------------------
%%% PART II: COMPUTATION OF Q_alpha (PREDICTION UNCERTAINTY)
%%%%%%%%%%%%%%%%%%%%%%%%%%%%%%%%%%%%%%%%%%%%%%%%%%%%%%%%%%%%%%%%
if par.predictions==1
    disp(' ')
    disp(['Computing Q_' num2str(alph) '..'])
    par.localapp=0; par.preddynamics=1;
    
    if samplepdf==0
        %%% read .CSV or .MAT file with sampled PDF
        if filetype=='csv'
            states=csvread('sample_model_Laub.csv');
        elseif filetype=='mat'
            load('sample_model_Laub'); states=states_s;
        end
        states=transform(states); %% transform to logspace
        %%%%% take a sample of the PDF
        states_s=zeros(nsample,n);
        for j2=1:nsample
            j3=ceil(rand*size(states,1)); %% select random state number
            states_s(j2,:)=states(j3,:);
        end
    end
    
    %%% MAKE PREDICTION
    for pn=1:2*length(a0); %% pn perturbations 
        %% change model dynamics:
        par.predictionnumber=pn;  %for prediction 'predictionnumber' the dynamics
        %% are changed in functionf.m
        x0=[3.39 2.45 1.6 1.2 1.13 0.9 0.48]'; par.x0=x0;% possibly different initial conditions
        nd2=100; par.td=linspace(0,Tf,nd2); %possibly new time series
        
        %%%%% COMPUTE y(theta^PML) %%%%%%%%%%%%%%%%%%%
        
        %% we define y(theta^PML) here for illustrational purposes
        [time,par.Y0]=makeY(a0,x0,par);        
        
        %%%%%% COMPUTE Q DISTRIBUTION %%%%%%%%%%%%%%%             
        Q=zeros(nsample,1);
        j2=0; flagint2=1; %%=0 when integration fails
        while flagint2==1 && j2<nsample
            j2=j2+1;
            %% create sum representing the integral of (log(y/yPML))^2
            [Q(j2,1) flagint]=functionQ(states_s(j2,:)',par);
            if flagint==1; flagint2=0; end %% if time integration fails: Q_0.95=0
        end
        Q=Q/((nd2-1)*ny); %% take the average over time and number of outputs
        
        %%%%%% COMPUTE Q_alpha %%%%%%%%%%%%%%%%%%%%%%%%%
        ind=round((1-alph)*nsample);
        [val ix]=sort(Q,'descend'); %% sort Q values
        Q(ix(1:ind),:)=[]; %% discard largest alpha% of the Q values
        Q_alpha(pn)=max(Q)*flagint2;
        
        %%% display Q_alpha
        disp(['Q_' num2str(alph) '=' num2str(Q_alpha(pn))]);
    end
end
%%-----------------------------------------------------------------
%% plot PDF credible region and uncertain predicted dynamics
plots;

%% plot Gelman statistic
if Gelman==1
    figure; tg=linspace(0,nit*nchain,size(R,1));
    for j=1:n
        subplot(round(sqrt(n)),ceil(sqrt(n)),j)
        plot(tg,R(:,j)); hold on;
        plot(tg,1.2*ones(1,size(R,1)),'--'); ylim([0.5 1.5]);
        if j==1; xlabel('Iterations'); ylabel('Scale reduction '); end
        title(['\theta_{' num2str(j) '}'])
    end
end

if plot_Q==1
    figure;
    for j=1: length(Q_alpha)
        if Q_alpha(j) < 1; cl='b'; else cl='r'; end %% blue and red
        semilogy(1,Q_alpha(j),'*','Color',cl,'LineWidth',1); hold on
        %plot(1,ones(1,length(modelset)),'r--')
    end
    set(gca,'YTick',logspace(-3,3,7),'FontSize',12);
    set(gca,'XTick',[]);
    yl=ylabel(' Q_{0.95}','FontSize',14); %Prediction uncertainty
    xlabel('Laub model')
    title('Prediction uncertainty','FontSize',20);
end

disp(' ')
disp('End of simulation')

%%%%%%%%%%%%%%%%%%%%%%%%%%%%% END %%%%%%%%%%%%%%%%%%%%%%%%%%%%%%%%
