# Supplementary material for: Prediction uncertainty assessment of a systems biology model requires a sample of the full probability distribution of its parameters
Source: PeerJ. 2014 Jun 17;2:e433. doi: 10.7717/peerj.433 (PMC4081139; doi:10.7717/peerj.433)
Supplement: Supplemental Information 2 — Code for one model, meant as user-friendly illustration of our method. [file peerj-02-433-s002.zip › Matlab_code_onemodel/plots.m]

%%%%%%%% PLOT CREDIBLE REGION AND TIME CURVES  %%%%%%%%%%%%%%%%%%%

%%-----------------------------------------------------------------
%%%%%%%%%%%%%% PLOT 100(1-alpha)% CREDIBLE REGION OF THE PDF %%%%%%%%%%%%%%%%%%
if plotpdf==1
    par.td=linspace(0,Tf,nd); %% time points
    sig=b*par.Y0; par.sig=sig; %% b: relative Gaussian noise level  
    
    if samplepdf==0
        %%% read .CSV or .MAT file with sampled PDF
        if filetype=='csv'
            states=csvread('sample_model_Laub.csv');
        elseif filetype=='mat'
            load('sample_model_Laub'); states=states_s;
        end
        states=transform(states); %% transform to logspace
    end
                
    %%%%% take a sample of the PDF
    states_s=zeros(nsample,n);
    for j2=1:nsample
        j3=ceil(rand*size(states,1)); %% select random state number
        states_s(j2,:)=states(j3,:);
    end
    
    %% compute log probability of states
    logprob=zeros(size(states_s),1);
    for j=1:size(states_s)
        logprob(j,1)=logposterior(states_s(j,:),par);
    end
       
    ind=round((1-alph)*size(states_s,1)); % number of par values to be discarded
    [val ix]=sort(-2*logprob,'descend'); %% sort probabilities
    
    %% discard least credible parameter values
    %% states_alpha defines the credible parameter region as in, e.g., Fig 2B
    states_alpha=states_s; states_alpha(ix(1:ind),:)=[];
        
    
    figure;
    if ny==1; nt=1; nb=1; else nt=ceil(sqrt(length(a0)+1)); nb=ceil(sqrt(length(a0)));end
    for j=1:length(a0)-1
        subplot(nt,nb,j)
        loglog(backtransform(states_alpha(:,j)),backtransform(states_alpha(:,j+1)),'*'); hold on
        loglog(backtransform(a0(j)),backtransform(a0(j+1)),'r*');
        xlabel(['\theta_{' num2str(j) '}'],'FontWeight','bold','Fontsize',12);
        ylabel(['\theta_{' num2str(j+1) '}'],'FontWeight','bold','Fontsize',12);
    end
end

%%%%%%%%%%%%%%%%%%%%%%%%%%%%%%%%%%%%%%%%%%%%%%%%%%%%%%%%%%%%%%%%%%%%
%%-----------------------------------------------------------------
%%%%%%%%%%%%%%% PLOT TIME CURVES %%%%%%%%%%%%%%%%%%%%%%%%%%%%%%%%%%%
if plotdyn==1
    fc=[1 1 0]; %% color
    par.td=linspace(0,Tf,nd2);
    [time,Y0]=makeY(a0,x0,par);
    Y2=zeros(nsample,nd2);
    ind2=round((1-alph)*nsample/2);
    figure; nt=ceil(sqrt(ny));
    for k3=1:ny % ny outputs
        for j2=1:nsample
            [time,Y]=makeY(states_s(j2,:),x0,par);
            Y2(j2,:)=Y(:,k3)';
        end
        for t2=1:size(par.td,2)
            %% sort Y values at each time point and discard smalles
            %% and largest values
            [Yval iy]=sort(Y2(:,t2),'descend');
            Yval(end-ind2:end)=[]; Yval(1:ind2)=[];
            Ymax(t2)=max(Yval); Ymin(t2)=min(Yval);
        end
        
        subplot(nt,nt,k3)
        semilogy(time, Ymax, 'Color', fc); hold on
        semilogy(time, Ymin, 'Color', fc); hold on
        fill([time' fliplr(time')],[Ymax fliplr(Ymin)],fc)
        xlabel('t','FontSize',12,'FontWeight','bold');
        ylabel('y','FontSize',12,'FontWeight','bold');
        xlim([0 Tf]);
        set(gca,'XTick',linspace(0,Tf,2),'FontSize',12);
        
    end
end
