# Supplementary material for: Prediction uncertainty assessment of a systems biology model requires a sample of the full probability distribution of its parameters
Source: PeerJ. 2014 Jun 17;2:e433. doi: 10.7717/peerj.433 (PMC4081139; doi:10.7717/peerj.433)
Supplement: Supplemental Information 2 — Code for one model, meant as user-friendly illustration of our method. [file peerj-02-433-s002.zip › Matlab_code_onemodel/README.txt]

This zip file contains the following files*:


* Matlab files
============

The main file is Main.m. Main.m consists of two parts: I and II. 
In I the probability distribution of the parameters is sampled and the resulting sample of parameter values is stored in a .mat or .csv file.
In II the sample is loaded and used to compute the uncertainty of a model prediction. 

All parameters are log transformed in the beginning of Main.m. 
The file Makedistribution contains the sampling procedure that calls DEMCz.m. In DEMCz.m the sampling is carried out, by computing the posterior for each proposal. The posterior is computed in logposterior.m, which uses a uniform log-prior. Logposterior.m computes the log-likelihood via model integration or Hessian approximation. The model is integrated in makeY.m which calls functionf.m. Functionf.m contains the ordinary differential equations (ODEs) of the model. In functionf.m the transformed parameters are transformed back into linear space. For making predictions, the parameters are varied one by one at the beginning of functionf.m. The Q values are computed in functionQ.m.

Structure of the code:

1. Settings: define sampling settings and domain in which the parameters are searched 
2. All parameters are log transformed
3. A data set is defined
4. PART I: estimation of the posterior
5. PART II: computation of the prediction uncertainties
6. Plots and figures 


* Samples
============

For illustration, a sample of 1000 parameter sets representing the probability distribution of the 14 parameters of the Laub model are included as a .csv and a .mat file. The row numbers correspond with sample numbers, the columns with parameter numbers.
