# Supplementary material for: Prediction uncertainty assessment of a systems biology model requires a sample of the full probability distribution of its parameters
Source: PeerJ. 2014 Jun 17;2:e433. doi: 10.7717/peerj.433 (PMC4081139; doi:10.7717/peerj.433)
Supplement: Supplemental Information 2 — Code for one model, meant as user-friendly illustration of our method. [file peerj-02-433-s002.zip › Matlab_code_onemodel/sample_model_Laub.csv]

0.99028	0.45049	2.1191	1.1581	0.40434	0.52225	1.3007	1.6034	0.39967	1.1283	3768.6	25485	4092.2	789.2
1.4801	0.71972	1.8387	1.2318	0.63885	0.94369	2.4356	3.1191	0.25239	0.64368	2198.2	15699	19.834	3.7863
1.6334	0.78663	2.1488	1.325	0.49232	0.66194	0.9878	1.3059	0.41111	1.0166	8987.8	61189	12.887	2.4425
1.1561	0.54282	2.147	1.3877	0.43816	0.62062	0.9064	1.1908	0.40805	1.0454	1.1526e+005	8.0061e+005	90.041	17.583
0.99028	0.45049	2.1191	1.1581	0.40434	0.52225	1.3007	1.6034	0.39967	1.1283	3768.6	25485	4092.2	789.2
1.4801	0.71972	1.8387	1.2318	0.63885	0.94369	2.4356	3.1191	0.25239	0.64368	2198.2	15699	19.834	3.7863
1.6334	0.78663	2.1488	1.325	0.49232	0.66194	0.9878	1.3059	0.41111	1.0166	8987.8	61189	12.887	2.4425
1.1561	0.54282	2.147	1.3877	0.43816	0.62062	0.9064	1.1908	0.40805	1.0454	1.1526e+005	8.0061e+005	90.041	17.583
0.94568	0.42375	2.4668	1.378	0.40303	0.51678	1.3704	1.7681	0.33648	0.95639	3316.4	22521	7.0493e+005	1.3734e+005
1.4801	0.71972	1.8387	1.2318	0.63885	0.94369	2.4356	3.1191	0.25239	0.64368	2198.2	15699	19.834	3.7863
1.6334	0.78663	2.1488	1.325	0.49232	0.66194	0.9878	1.3059	0.41111	1.0166	8987.8	61189	12.887	2.4425
1.1561	0.54282	2.147	1.3877	0.43816	0.62062	0.9064	1.1908	0.40805	1.0454	1.1526e+005	8.0061e+005	90.041	17.583
0.94568	0.42375	2.4668	1.378	0.40303	0.51678	1.3704	1.7681	0.33648	0.95639	3316.4	22521	7.0493e+005	1.3734e+005
1.4801	0.71972	1.8387	1.2318	0.63885	0.94369	2.4356	3.1191	0.25239	0.64368	2198.2	15699	19.834	3.7863
1.5869	0.74987	2.4235	1.5237	0.40059	0.55069	1.6317	2.3096	0.34266	0.87084	26392	1.7493e+005	14.677	2.918
1.1561	0.54282	2.147	1.3877	0.43816	0.62062	0.9064	1.1908	0.40805	1.0454	1.1526e+005	8.0061e+005	90.041	17.583
1.4291	0.62356	2.9742	1.5821	0.47786	0.61987	1.3242	1.7678	0.28302	0.77268	0.50543	3.308	42784	8791.6
1.4801	0.71972	1.8387	1.2318	0.63885	0.94369	2.4356	3.1191	0.25239	0.64368	2198.2	15699	19.834	3.7863
1.8911	0.79677	2.7633	1.6378	0.39197	0.50961	2.5347	3.6641	0.26464	0.71417	641.5	4460.7	13.052	2.6262
1.1561	0.54282	2.147	1.3877	0.43816	0.62062	0.9064	1.1908	0.40805	1.0454	1.1526e+005	8.0061e+005	90.041	17.583
1.4291	0.62356	2.9742	1.5821	0.47786	0.61987	1.3242	1.7678	0.28302	0.77268	0.50543	3.308	42784	8791.6
1.4801	0.71972	1.8387	1.2318	0.63885	0.94369	2.4356	3.1191	0.25239	0.64368	2198.2	15699	19.834	3.7863
1.8911	0.79677	2.7633	1.6378	0.39197	0.50961	2.5347	3.6641	0.26464	0.71417	641.5	4460.7	13.052	2.6262
1.1561	0.54282	2.147	1.3877	0.43816	0.62062	0.9064	1.1908	0.40805	1.0454	1.1526e+005	8.0061e+005	90.041	17.583
1.452	0.6099	2.575	1.3529	0.50975	0.64745	1.0772	1.4115	0.34242	0.93648	0.5147	3.3864	50452	10582
1.5344	0.74923	1.9096	1.2425	0.70596	1.0536	1.7592	2.3251	0.26081	0.68799	3918.7	27883	16.55	3.1302
1.8911	0.79677	2.7633	1.6378	0.39197	0.50961	2.5347	3.6641	0.26464	0.71417	641.5	4460.7	13.052	2.6262
1.1561	0.54282	2.147	1.3877	0.43816	0.62062	0.9064	1.1908	0.40805	1.0454	1.1526e+005	8.0061e+005	90.041	17.583
1.4791	0.5961	2.4812	1.3192	0.45555	0.55225	0.96977	1.2668	0.38385	1.0679	0.61474	3.9486	2.5373e+005	57115
1.9327	0.95443	1.8209	1.1996	0.6284	0.92704	2.0686	2.6536	0.25857	0.66645	3361.5	24021	11.373	2.1434
1.8911	0.79677	2.7633	1.6378	0.39197	0.50961	2.5347	3.6641	0.26464	0.71417	641.5	4460.7	13.052	2.6262
1.1561	0.54282	2.147	1.3877	0.43816	0.62062	0.9064	1.1908	0.40805	1.0454	1.1526e+005	8.0061e+005	90.041	17.583
1.1602	0.46691	2.1978	1.2061	0.41783	0.51191	0.69952	0.93194	0.47841	1.3619	13.501	90.21	6.3988e+006	1.405e+006
1.7002	0.83624	2.0505	1.3544	0.51916	0.75131	2.2504	2.8297	0.26658	0.67178	86252	6.2193e+005	13.898	2.614
1.8911	0.79677	2.7633	1.6378	0.39197	0.50961	2.5347	3.6641	0.26464	0.71417	641.5	4460.7	13.052	2.6262
1.1561	0.54282	2.147	1.3877	0.43816	0.62062	0.9064	1.1908	0.40805	1.0454	1.1526e+005	8.0061e+005	90.041	17.583
1.5528	0.64889	1.9038	1.068	0.54007	0.69706	0.46525	0.61697	0.553	1.5388	1.1616	8.1526	2.9738e+006	6.0093e+005
1.7002	0.83624	2.0505	1.3544	0.51916	0.75131	2.2504	2.8297	0.26658	0.67178	86252	6.2193e+005	13.898	2.614
1.8911	0.79677	2.7633	1.6378	0.39197	0.50961	2.5347	3.6641	0.26464	0.71417	641.5	4460.7	13.052	2.6262
1.1561	0.54282	2.147	1.3877	0.43816	0.62062	0.9064	1.1908	0.40805	1.0454	1.1526e+005	8.0061e+005	90.041	17.583
1.5528	0.64889	1.9038	1.068	0.54007	0.69706	0.46525	0.61697	0.553	1.5388	1.1616	8.1526	2.9738e+006	6.0093e+005
1.4646	0.72763	2.2341	1.4641	0.4152	0.59672	2.2965	2.8714	0.27665	0.71111	12401	87258	21.474	4.0565
1.8809	0.84448	2.8297	1.6982	0.42832	0.58335	2.8521	4.1018	0.24485	0.64185	560.86	3864.9	12.01	2.3162
1.1561	0.54282	2.147	1.3877	0.43816	0.62062	0.9064	1.1908	0.40805	1.0454	1.1526e+005	8.0061e+005	90.041	17.583
1.5528	0.64889	1.9038	1.068	0.54007	0.69706	0.46525	0.61697	0.553	1.5388	1.1616	8.1526	2.9738e+006	6.0093e+005
1.6046	0.81537	2.1889	1.4197	0.65538	0.96142	1.1932	1.5164	0.29534	0.7258	692.86	4741.3	15.645	2.9379
1.8809	0.84448	2.8297	1.6982	0.42832	0.58335	2.8521	4.1018	0.24485	0.64185	560.86	3864.9	12.01	2.3162
1.1561	0.54282	2.147	1.3877	0.43816	0.62062	0.9064	1.1908	0.40805	1.0454	1.1526e+005	8.0061e+005	90.041	17.583
1.5721	0.67538	2.5804	1.396	0.54776	0.72548	0.58253	0.75133	0.36731	1.0194	0.58588	4.1987	2.425e+006	4.5753e+005
1.6046	0.81537	2.1889	1.4197	0.65538	0.96142	1.1932	1.5164	0.29534	0.7258	692.86	4741.3	15.645	2.9379
1.8809	0.84448	2.8297	1.6982	0.42832	0.58335	2.8521	4.1018	0.24485	0.64185	560.86	3864.9	12.01	2.3162
1.1561	0.54282	2.147	1.3877	0.43816	0.62062	0.9064	1.1908	0.40805	1.0454	1.1526e+005	8.0061e+005	90.041	17.583
1.5721	0.67538	2.5804	1.396	0.54776	0.72548	0.58253	0.75133	0.36731	1.0194	0.58588	4.1987	2.425e+006	4.5753e+005
1.6396	0.80987	1.9989	1.2578	0.8746	1.2898	0.79683	1.0656	0.33575	0.86341	31233	2.1541e+005	15.444	2.8939
1.8809	0.84448	2.8297	1.6982	0.42832	0.58335	2.8521	4.1018	0.24485	0.64185	560.86	3864.9	12.01	2.3162
1.1561	0.54282	2.147	1.3877	0.43816	0.62062	0.9064	1.1908	0.40805	1.0454	1.1526e+005	8.0061e+005	90.041	17.583
1.6727	0.70064	2.8421	1.5297	0.48748	0.61048	1.1356	1.428	0.29194	0.80246	0.37407	2.6325	4.9259e+006	9.7318e+005
1.6396	0.80987	1.9989	1.2578	0.8746	1.2898	0.79683	1.0656	0.33575	0.86341	31233	2.1541e+005	15.444	2.8939
1.8809	0.84448	2.8297	1.6982	0.42832	0.58335	2.8521	4.1018	0.24485	0.64185	560.86	3864.9	12.01	2.3162
1.1561	0.54282	2.147	1.3877	0.43816	0.62062	0.9064	1.1908	0.40805	1.0454	1.1526e+005	8.0061e+005	90.041	17.583
1.6727	0.70064	2.8421	1.5297	0.48748	0.61048	1.1356	1.428	0.29194	0.80246	0.37407	2.6325	4.9259e+006	9.7318e+005
1.6396	0.80987	1.9989	1.2578	0.8746	1.2898	0.79683	1.0656	0.33575	0.86341	31233	2.1541e+005	15.444	2.8939
1.8809	0.84448	2.8297	1.6982	0.42832	0.58335	2.8521	4.1018	0.24485	0.64185	560.86	3864.9	12.01	2.3162
1.1561	0.54282	2.147	1.3877	0.43816	0.62062	0.9064	1.1908	0.40805	1.0454	1.1526e+005	8.0061e+005	90.041	17.583
1.6727	0.70064	2.8421	1.5297	0.48748	0.61048	1.1356	1.428	0.29194	0.80246	0.37407	2.6325	4.9259e+006	9.7318e+005
1.6396	0.80987	1.9989	1.2578	0.8746	1.2898	0.79683	1.0656	0.33575	0.86341	31233	2.1541e+005	15.444	2.8939
1.8809	0.84448	2.8297	1.6982	0.42832	0.58335	2.8521	4.1018	0.24485	0.64185	560.86	3864.9	12.01	2.3162
1.251	0.56659	2.486	1.6274	0.35381	0.49561	1.0423	1.4037	0.36532	0.93957	24791	1.7254e+005	85.798	17.307
1.7293	0.70462	3.1566	1.7184	0.49546	0.64605	1.1962	1.5948	0.23584	0.71997	0.38644	2.9358	1.6191e+006	3.0579e+005
1.6396	0.80987	1.9989	1.2578	0.8746	1.2898	0.79683	1.0656	0.33575	0.86341	31233	2.1541e+005	15.444	2.8939
1.8336	0.85518	2.8591	1.7187	0.41855	0.59	2.8512	4.1426	0.24726	0.63881	564.31	3770.2	11.82	2.2827
1.251	0.56659	2.486	1.6274	0.35381	0.49561	1.0423	1.4037	0.36532	0.93957	24791	1.7254e+005	85.798	17.307
1.7293	0.70462	3.1566	1.7184	0.49546	0.64605	1.1962	1.5948	0.23584	0.71997	0.38644	2.9358	1.6191e+006	3.0579e+005
1.6396	0.80987	1.9989	1.2578	0.8746	1.2898	0.79683	1.0656	0.33575	0.86341	31233	2.1541e+005	15.444	2.8939
1.8336	0.85518	2.8591	1.7187	0.41855	0.59	2.8512	4.1426	0.24726	0.63881	564.31	3770.2	11.82	2.2827
1.251	0.56659	2.486	1.6274	0.35381	0.49561	1.0423	1.4037	0.36532	0.93957	24791	1.7254e+005	85.798	17.307
1.7293	0.70462	3.1566	1.7184	0.49546	0.64605	1.1962	1.5948	0.23584	0.71997	0.38644	2.9358	1.6191e+006	3.0579e+005
1.6396	0.80987	1.9989	1.2578	0.8746	1.2898	0.79683	1.0656	0.33575	0.86341	31233	2.1541e+005	15.444	2.8939
1.8336	0.85518	2.8591	1.7187	0.41855	0.59	2.8512	4.1426	0.24726	0.63881	564.31	3770.2	11.82	2.2827
1.251	0.56659	2.486	1.6274	0.35381	0.49561	1.0423	1.4037	0.36532	0.93957	24791	1.7254e+005	85.798	17.307
2.1596	0.88673	3.3164	1.8327	0.3892	0.49831	1.4157	1.8552	0.22326	0.6644	0.33114	2.5175	1.0144e+006	1.9067e+005
1.6396	0.80987	1.9989	1.2578	0.8746	1.2898	0.79683	1.0656	0.33575	0.86341	31233	2.1541e+005	15.444	2.8939
1.4188	0.67681	2.9197	1.8673	0.37157	0.53867	3.1943	4.6217	0.25984	0.64789	122.08	807.8	21.692	4.2542
1.251	0.56659	2.486	1.6274	0.35381	0.49561	1.0423	1.4037	0.36532	0.93957	24791	1.7254e+005	85.798	17.307
2.1596	0.88673	3.3164	1.8327	0.3892	0.49831	1.4157	1.8552	0.22326	0.6644	0.33114	2.5175	1.0144e+006	1.9067e+005
1.6396	0.80987	1.9989	1.2578	0.8746	1.2898	0.79683	1.0656	0.33575	0.86341	31233	2.1541e+005	15.444	2.8939
1.5177	0.70908	3.0351	1.8572	0.3441	0.4771	3.5315	5.0558	0.26086	0.66688	0.56282	3.8612	513.66	97.892
1.251	0.56659	2.486	1.6274	0.35381	0.49561	1.0423	1.4037	0.36532	0.93957	24791	1.7254e+005	85.798	17.307
2.1596	0.88673	3.3164	1.8327	0.3892	0.49831	1.4157	1.8552	0.22326	0.6644	0.33114	2.5175	1.0144e+006	1.9067e+005
1.6396	0.80987	1.9989	1.2578	0.8746	1.2898	0.79683	1.0656	0.33575	0.86341	31233	2.1541e+005	15.444	2.8939
1.5177	0.70908	3.0351	1.8572	0.3441	0.4771	3.5315	5.0558	0.26086	0.66688	0.56282	3.8612	513.66	97.892
1.3813	0.62788	3.6483	2.3507	0.49508	0.6671	0.58935	0.76031	0.28345	0.70699	13577	93112	566.8	114.77
2.1596	0.88673	3.3164	1.8327	0.3892	0.49831	1.4157	1.8552	0.22326	0.6644	0.33114	2.5175	1.0144e+006	1.9067e+005
1.6396	0.80987	1.9989	1.2578	0.8746	1.2898	0.79683	1.0656	0.33575	0.86341	31233	2.1541e+005	15.444	2.8939
1.5177	0.70908	3.0351	1.8572	0.3441	0.4771	3.5315	5.0558	0.26086	0.66688	0.56282	3.8612	513.66	97.892
1.3813	0.62788	3.6483	2.3507	0.49508	0.6671	0.58935	0.76031	0.28345	0.70699	13577	93112	566.8	114.77
2.1824	0.88858	3.7955	2.1161	0.45282	0.56653	0.98788	1.307	0.22444	0.65981	0.38622	2.8764	7.6073e+005	1.4644e+005
1.2722	0.6303	1.9425	1.2272	0.85476	1.2394	0.87353	1.1584	0.36464	0.91877	28025	1.8663e+005	23.941	4.662
1.5177	0.70908	3.0351	1.8572	0.3441	0.4771	3.5315	5.0558	0.26086	0.66688	0.56282	3.8612	513.66	97.892
1.1728	0.53271	3.0735	1.9702	0.48992	0.68352	0.71839	0.93245	0.32393	0.79821	6.5558e+005	4.6474e+006	215.11	41.531
2.1824	0.88858	3.7955	2.1161	0.45282	0.56653	0.98788	1.307	0.22444	0.65981	0.38622	2.8764	7.6073e+005	1.4644e+005
1.2198	0.60071	2.0384	1.2637	0.59167	0.84758	0.8736	1.1316	0.42648	1.0576	2298.7	15140	22.466	4.3971
1.5177	0.70908	3.0351	1.8572	0.3441	0.4771	3.5315	5.0558	0.26086	0.66688	0.56282	3.8612	513.66	97.892
1.1728	0.53271	3.0735	1.9702	0.48992	0.68352	0.71839	0.93245	0.32393	0.79821	6.5558e+005	4.6474e+006	215.11	41.531
2.1824	0.88858	3.7955	2.1161	0.45282	0.56653	0.98788	1.307	0.22444	0.65981	0.38622	2.8764	7.6073e+005	1.4644e+005
1.2198	0.60071	2.0384	1.2637	0.59167	0.84758	0.8736	1.1316	0.42648	1.0576	2298.7	15140	22.466	4.3971
1.5177	0.70908	3.0351	1.8572	0.3441	0.4771	3.5315	5.0558	0.26086	0.66688	0.56282	3.8612	513.66	97.892
1.1728	0.53271	3.0735	1.9702	0.48992	0.68352	0.71839	0.93245	0.32393	0.79821	6.5558e+005	4.6474e+006	215.11	41.531
1.9443	0.80902	4.1884	2.3399	0.39589	0.49822	1.0114	1.3567	0.24277	0.68205	0.47713	3.31	4.0517e+005	82409
1.4246	0.71243	1.8712	1.161	0.85854	1.213	0.81587	1.0797	0.39553	0.98561	4665.8	28838	16.03	3.3374
1.432	0.65325	2.86	1.8158	0.32493	0.43944	3.5225	4.8977	0.28845	0.71414	0.81003	5.6081	379.88	74.089
1.1728	0.53271	3.0735	1.9702	0.48992	0.68352	0.71839	0.93245	0.32393	0.79821	6.5558e+005	4.6474e+006	215.11	41.531
1.9443	0.80902	4.1884	2.3399	0.39589	0.49822	1.0114	1.3567	0.24277	0.68205	0.47713	3.31	4.0517e+005	82409
1.7471	0.87372	2.1247	1.3155	0.85835	1.2355	1.0791	1.4222	0.31338	0.75556	1367.1	8572.1	11.734	2.3698
1.432	0.65325	2.86	1.8158	0.32493	0.43944	3.5225	4.8977	0.28845	0.71414	0.81003	5.6081	379.88	74.089
1.4101	0.63206	2.3643	1.4568	0.46611	0.63529	0.76129	1.0278	0.41083	1.0432	3.0723e+005	2.1719e+006	26.845	5.1644
1.9443	0.80902	4.1884	2.3399	0.39589	0.49822	1.0114	1.3567	0.24277	0.68205	0.47713	3.31	4.0517e+005	82409
1.6592	0.84035	2.0995	1.3028	0.80975	1.1726	1.0742	1.4153	0.32681	0.77912	1552.8	9768.7	12.332	2.4517
1.432	0.65325	2.86	1.8158	0.32493	0.43944	3.5225	4.8977	0.28845	0.71414	0.81003	5.6081	379.88	74.089
1.4101	0.63206	2.3643	1.4568	0.46611	0.63529	0.76129	1.0278	0.41083	1.0432	3.0723e+005	2.1719e+006	26.845	5.1644
1.9443	0.80902	4.1884	2.3399	0.39589	0.49822	1.0114	1.3567	0.24277	0.68205	0.47713	3.31	4.0517e+005	82409
1.6592	0.84035	2.0995	1.3028	0.80975	1.1726	1.0742	1.4153	0.32681	0.77912	1552.8	9768.7	12.332	2.4517
1.432	0.65326	2.86	1.8159	0.32494	0.43943	3.5224	4.8976	0.28846	0.71415	0.81005	5.6083	379.89	74.089
1.4101	0.63206	2.3643	1.4568	0.46611	0.63529	0.76129	1.0278	0.41083	1.0432	3.0723e+005	2.1719e+006	26.845	5.1644
1.9443	0.80902	4.1884	2.3399	0.39589	0.49822	1.0114	1.3567	0.24277	0.68205	0.47713	3.31	4.0517e+005	82409
1.6592	0.84035	2.0995	1.3028	0.80975	1.1726	1.0742	1.4153	0.32681	0.77912	1552.8	9768.7	12.332	2.4517
1.3732	0.61289	3.0858	2.0192	0.31424	0.41577	3.6238	5.1496	0.28468	0.69696	1.2656	8.4883	358.05	73.863
1.4101	0.63206	2.3643	1.4568	0.46611	0.63529	0.76129	1.0278	0.41083	1.0432	3.0723e+005	2.1719e+006	26.845	5.1644
1.9443	0.80902	4.1884	2.3399	0.39589	0.49822	1.0114	1.3567	0.24277	0.68205	0.47713	3.31	4.0517e+005	82409
1.6592	0.84035	2.0995	1.3028	0.80975	1.1726	1.0742	1.4153	0.32681	0.77912	1552.8	9768.7	12.332	2.4517
1.3732	0.61289	3.0858	2.0192	0.31424	0.41577	3.6238	5.1496	0.28468	0.69696	1.2656	8.4883	358.05	73.863
1.4101	0.63206	2.3643	1.4568	0.46611	0.63529	0.76129	1.0278	0.41083	1.0432	3.0723e+005	2.1719e+006	26.845	5.1644
1.9443	0.80902	4.1884	2.3399	0.39589	0.49822	1.0114	1.3567	0.24277	0.68205	0.47713	3.31	4.0517e+005	82409
1.6592	0.84035	2.0995	1.3028	0.80975	1.1726	1.0742	1.4153	0.32681	0.77912	1552.8	9768.7	12.332	2.4517
1.2503	0.53045	2.8762	1.8362	0.33185	0.44291	2.9232	4.254	0.29849	0.7686	1.3587	9.4192	1.0255e+005	21296
1.4125	0.62384	2.4333	1.492	0.45327	0.59614	0.79176	1.0625	0.41504	1.0566	3.1504e+005	2.1979e+006	27.294	5.3531
1.9443	0.80902	4.1884	2.3399	0.39589	0.49822	1.0114	1.3567	0.24277	0.68205	0.47713	3.31	4.0517e+005	82409
1.6592	0.84035	2.0995	1.3028	0.80975	1.1726	1.0742	1.4153	0.32681	0.77912	1552.8	9768.7	12.332	2.4517
1.2503	0.53045	2.8762	1.8362	0.33185	0.44291	2.9232	4.254	0.29849	0.7686	1.3587	9.4192	1.0255e+005	21296
1.4125	0.62384	2.4333	1.492	0.45327	0.59614	0.79176	1.0625	0.41504	1.0566	3.1504e+005	2.1979e+006	27.294	5.3531
2.0208	0.81595	4.0311	2.1989	0.48279	0.59137	1.0849	1.4959	0.22427	0.65296	0.41728	2.9171	4.3516e+006	8.9044e+005
1.6592	0.84035	2.0995	1.3028	0.80975	1.1726	1.0742	1.4153	0.32681	0.77912	1552.8	9768.7	12.332	2.4517
1.2503	0.53045	2.8762	1.8362	0.33185	0.44291	2.9232	4.254	0.29849	0.7686	1.3587	9.4192	1.0255e+005	21296
1.4125	0.62384	2.4333	1.492	0.45327	0.59614	0.79176	1.0625	0.41504	1.0566	3.1504e+005	2.1979e+006	27.294	5.3531
2.0208	0.81595	4.0311	2.1989	0.48279	0.59137	1.0849	1.4959	0.22427	0.65296	0.41728	2.9171	4.3516e+006	8.9044e+005
1.6592	0.84035	2.0995	1.3028	0.80975	1.1726	1.0742	1.4153	0.32681	0.77912	1552.8	9768.7	12.332	2.4517
1.2503	0.53045	2.8762	1.8362	0.33185	0.44291	2.9232	4.254	0.29849	0.7686	1.3587	9.4192	1.0255e+005	21296
1.4125	0.62384	2.4333	1.492	0.45327	0.59614	0.79176	1.0625	0.41504	1.0566	3.1504e+005	2.1979e+006	27.294	5.3531
2.0208	0.81595	4.0311	2.1989	0.48279	0.59137	1.0849	1.4959	0.22427	0.65296	0.41728	2.9171	4.3516e+006	8.9044e+005
1.6592	0.84035	2.0995	1.3028	0.80975	1.1726	1.0742	1.4153	0.32681	0.77912	1552.8	9768.7	12.332	2.4517
1.2503	0.53045	2.8762	1.8362	0.33185	0.44291	2.9232	4.254	0.29849	0.7686	1.3587	9.4192	1.0255e+005	21296
1.4125	0.62384	2.4333	1.492	0.45327	0.59614	0.79176	1.0625	0.41504	1.0566	3.1504e+005	2.1979e+006	27.294	5.3531
2.0208	0.81595	4.0311	2.1989	0.48279	0.59137	1.0849	1.4959	0.22427	0.65296	0.41728	2.9171	4.3516e+006	8.9044e+005
1.6592	0.84035	2.0995	1.3028	0.80975	1.1726	1.0742	1.4153	0.32681	0.77912	1552.8	9768.7	12.332	2.4517
1.3868	0.58597	2.8161	1.8575	0.30682	0.4258	3.7574	5.6199	0.27941	0.70402	1.147	7.9133	71064	15010
1.4125	0.62384	2.4333	1.492	0.45327	0.59614	0.79176	1.0625	0.41504	1.0566	3.1504e+005	2.1979e+006	27.294	5.3531
1.9953	0.80611	3.6558	2.0208	0.51054	0.61918	0.92419	1.2592	0.24897	0.73766	0.39989	2.9468	4.5754e+006	9.0227e+005
1.6592	0.84035	2.0995	1.3028	0.80975	1.1726	1.0742	1.4153	0.32681	0.77912	1552.8	9768.7	12.332	2.4517
1.3206	0.5569	3.0454	1.977	0.28581	0.39675	4.3021	6.3512	0.26449	0.68275	43.045	301.88	25254	5265.5
1.4125	0.62384	2.4333	1.492	0.45327	0.59614	0.79176	1.0625	0.41504	1.0566	3.1504e+005	2.1979e+006	27.294	5.3531
1.9953	0.80611	3.6558	2.0208	0.51054	0.61918	0.92419	1.2592	0.24897	0.73766	0.39989	2.9468	4.5754e+006	9.0227e+005
1.6592	0.84035	2.0995	1.3028	0.80975	1.1726	1.0742	1.4153	0.32681	0.77912	1552.8	9768.7	12.332	2.4517
1.7915	0.73549	3.5781	2.2749	0.41482	0.53601	4.2295	6.1953	0.21119	0.53702	0.63403	4.2997	987.87	212.99
1.3433	0.57644	2.3231	1.4643	0.4943	0.63892	1.0865	1.4146	0.37211	0.94377	2.925e+005	2.0825e+006	31.791	6.3423
1.9953	0.80611	3.6558	2.0208	0.51054	0.61918	0.92419	1.2592	0.24897	0.73766	0.39989	2.9468	4.5754e+006	9.0227e+005
1.6877	0.77903	2.1614	1.3649	0.51572	0.7272	1.0248	1.3114	0.37693	0.88597	27080	1.8322e+005	14.74	2.9784
1.7915	0.73549	3.5781	2.2749	0.41482	0.53601	4.2295	6.1953	0.21119	0.53702	0.63403	4.2997	987.87	212.99
1.2596	0.59056	2.2446	1.4112	0.40021	0.55355	1.5435	2.0106	0.34996	0.88505	4.8672e+005	3.4637e+006	23	4.2288
1.9953	0.80611	3.6558	2.0208	0.51054	0.61918	0.92419	1.2592	0.24897	0.73766	0.39989	2.9468	4.5754e+006	9.0227e+005
1.6877	0.77903	2.1614	1.3649	0.51572	0.7272	1.0248	1.3114	0.37693	0.88597	27080	1.8322e+005	14.74	2.9784
1.7639	0.74044	3.4348	2.1542	0.39728	0.50578	5.5454	7.8028	0.21578	0.53071	0.6515	4.4423	280.86	58.451
1.2596	0.59056	2.2446	1.4112	0.40021	0.55355	1.5435	2.0106	0.34996	0.88505	4.8672e+005	3.4637e+006	23	4.2288
1.9953	0.80611	3.6558	2.0208	0.51054	0.61918	0.92419	1.2592	0.24897	0.73766	0.39989	2.9468	4.5754e+006	9.0227e+005
1.3682	0.65897	1.9917	1.3074	0.59356	0.85247	0.77977	0.99401	0.4467	1.0246	2.908e+005	1.9559e+006	20.972	4.1763
1.7639	0.74044	3.4348	2.1542	0.39728	0.50578	5.5454	7.8028	0.21578	0.53071	0.6515	4.4423	280.86	58.451
1.0658	0.53475	2.4448	1.596	0.40623	0.58436	0.72418	0.96035	0.4241	1.0293	2.2958e+005	1.5539e+006	150.22	27.543
1.9953	0.80611	3.6558	2.0208	0.51054	0.61918	0.92419	1.2592	0.24897	0.73766	0.39989	2.9468	4.5754e+006	9.0227e+005
1.3682	0.65897	1.9917	1.3074	0.59356	0.85247	0.77977	0.99401	0.4467	1.0246	2.908e+005	1.9559e+006	20.972	4.1763
1.7639	0.74044	3.4348	2.1542	0.39728	0.50578	5.5454	7.8028	0.21578	0.53071	0.6515	4.4423	280.86	58.451
1.0535	0.52516	2.3978	1.5945	0.39567	0.55422	0.71936	0.93882	0.43511	1.0491	1.9771e+005	1.2884e+006	854.33	164.49
1.9953	0.80611	3.6558	2.0208	0.51054	0.61918	0.92419	1.2592	0.24897	0.73766	0.39989	2.9468	4.5754e+006	9.0227e+005
1.3682	0.65897	1.9917	1.3074	0.59356	0.85247	0.77977	0.99401	0.4467	1.0246	2.908e+005	1.9559e+006	20.972	4.1763
1.7639	0.74044	3.4348	2.1542	0.39728	0.50578	5.5454	7.8028	0.21578	0.53071	0.6515	4.4423	280.86	58.451
1.0535	0.52516	2.3978	1.5945	0.39567	0.55422	0.71936	0.93882	0.43511	1.0491	1.9771e+005	1.2884e+006	854.33	164.49
1.931	0.79207	3.444	1.9224	0.62679	0.76323	0.73511	0.96553	0.26927	0.76257	0.38996	2.8636	8.3935e+006	1.6338e+006
1.3682	0.65897	1.9917	1.3074	0.59356	0.85247	0.77977	0.99401	0.4467	1.0246	2.908e+005	1.9559e+006	20.972	4.1763
1.7579	0.73344	3.4294	2.1285	0.397	0.50253	5.5445	7.789	0.21665	0.53246	0.65612	4.4533	286.87	59.887
1.1876	0.58675	2.296	1.5261	0.4987	0.68464	0.46735	0.58626	0.44544	1.0545	1.0371e+005	6.6951e+005	773.58	152.12
1.931	0.79207	3.444	1.9224	0.62679	0.76323	0.73511	0.96553	0.26927	0.76257	0.38996	2.8636	8.3935e+006	1.6338e+006
1.3682	0.65897	1.9917	1.3074	0.59356	0.85247	0.77977	0.99401	0.4467	1.0246	2.908e+005	1.9559e+006	20.972	4.1763
1.8676	0.82156	2.8764	1.88	0.36175	0.48752	6.4562	8.9502	0.2381	0.56201	2.8097	18.83	25.968	5.313
1.1876	0.58675	2.296	1.5261	0.4987	0.68464	0.46735	0.58626	0.44544	1.0545	1.0371e+005	6.6951e+005	773.58	152.12
1.931	0.79207	3.444	1.9224	0.62679	0.76323	0.73511	0.96553	0.26927	0.76257	0.38996	2.8636	8.3935e+006	1.6338e+006
1.3682	0.65897	1.9917	1.3074	0.59356	0.85247	0.77977	0.99401	0.4467	1.0246	2.908e+005	1.9559e+006	20.972	4.1763
1.8676	0.82156	2.8764	1.88	0.36175	0.48752	6.4562	8.9502	0.2381	0.56201	2.8097	18.83	25.968	5.313
1.0897	0.51759	2.4053	1.557	0.45983	0.62819	0.64342	0.82708	0.39973	0.99141	3.4861e+005	2.292e+006	789.43	155.42
1.931	0.79207	3.444	1.9224	0.62679	0.76323	0.73511	0.96553	0.26927	0.76257	0.38996	2.8636	8.3935e+006	1.6338e+006
1.3682	0.65897	1.9917	1.3074	0.59356	0.85247	0.77977	0.99401	0.4467	1.0246	2.908e+005	1.9559e+006	20.972	4.1763
1.8676	0.82156	2.8764	1.88	0.36175	0.48752	6.4562	8.9502	0.2381	0.56201	2.8097	18.83	25.968	5.313
1.4193	0.63175	2.6497	1.606	0.63526	0.84101	0.45301	0.57277	0.34968	0.89871	5811.4	39157	277.34	55.337
1.8006	0.76203	3.9629	2.2484	0.50541	0.61936	0.76846	1.053	0.26642	0.74581	0.59241	4.1591	1.0752e+006	2.1294e+005
1.3682	0.65897	1.9917	1.3074	0.59356	0.85247	0.77977	0.99401	0.4467	1.0246	2.908e+005	1.9559e+006	20.972	4.1763
1.8676	0.82156	2.8764	1.88	0.36175	0.48752	6.4562	8.9502	0.2381	0.56201	2.8097	18.83	25.968	5.313
1.3762	0.66191	3.2445	2.169	0.36785	0.53687	0.55928	0.73719	0.32328	0.78864	98246	6.6089e+005	1363.6	262.12
1.8006	0.76203	3.9629	2.2484	0.50541	0.61936	0.76846	1.053	0.26642	0.74581	0.59241	4.1591	1.0752e+006	2.1294e+005
1.3682	0.65897	1.9917	1.3074	0.59356	0.85247	0.77977	0.99401	0.4467	1.0246	2.908e+005	1.9559e+006	20.972	4.1763
1.8676	0.82156	2.8764	1.88	0.36175	0.48752	6.4562	8.9502	0.2381	0.56201	2.8097	18.83	25.968	5.313
1.3762	0.66191	3.2445	2.169	0.36785	0.53687	0.55928	0.73719	0.32328	0.78864	98246	6.6089e+005	1363.6	262.12
1.8006	0.76203	3.9629	2.2484	0.50541	0.61936	0.76846	1.053	0.26642	0.74581	0.59241	4.1591	1.0752e+006	2.1294e+005
1.3682	0.65897	1.9917	1.3074	0.59356	0.85247	0.77977	0.99401	0.4467	1.0246	2.908e+005	1.9559e+006	20.972	4.1763
1.8676	0.82156	2.8764	1.88	0.36175	0.48752	6.4562	8.9502	0.2381	0.56201	2.8097	18.83	25.968	5.313
1.3154	0.63162	3.2641	2.0892	0.29939	0.44077	0.62943	0.85039	0.33068	0.85301	1.0485e+005	6.9055e+005	1455.8	282.55
1.8006	0.76203	3.9629	2.2484	0.50541	0.61936	0.76846	1.053	0.26642	0.74581	0.59241	4.1591	1.0752e+006	2.1294e+005
1.4734	0.71456	1.7318	1.1646	0.69403	1.0204	0.86361	1.1247	0.41799	0.99871	1.9332e+005	1.3322e+006	18.142	3.586
1.9812	0.88702	2.4301	1.5769	0.38385	0.53611	5.8525	8.283	0.27265	0.65996	546.93	3580	11.387	2.3481
1.3933	0.67458	3.1077	2.014	0.36374	0.54169	0.536	0.72914	0.33954	0.86109	1.3122e+005	8.7136e+005	279.43	54.028
1.8006	0.76203	3.9629	2.2484	0.50541	0.61936	0.76846	1.053	0.26642	0.74581	0.59241	4.1591	1.0752e+006	2.1294e+005
1.2804	0.63717	2.2245	1.4518	0.63553	0.92813	0.92283	1.2149	0.34511	0.86244	25006	1.6519e+005	26.18	5.2605
1.9812	0.88702	2.4301	1.5769	0.38385	0.53611	5.8525	8.283	0.27265	0.65996	546.93	3580	11.387	2.3481
1.3946	0.63003	3.3641	2.1386	0.36377	0.5254	0.57602	0.81346	0.31698	0.8321	95538	6.4545e+005	308.48	61.475
1.8006	0.76203	3.9629	2.2484	0.50541	0.61936	0.76846	1.053	0.26642	0.74581	0.59241	4.1591	1.0752e+006	2.1294e+005
1.0308	0.49336	2.4252	1.5095	0.56875	0.79674	0.75204	0.97056	0.35219	0.90527	72210	4.6831e+005	1148.4	234.33
1.8347	0.81658	2.3262	1.5402	0.35445	0.50171	6.7172	9.9759	0.28334	0.70199	442.54	2910.1	13.41	2.7912
1.3946	0.63003	3.3641	2.1386	0.36377	0.5254	0.57602	0.81346	0.31698	0.8321	95538	6.4545e+005	308.48	61.475
1.8006	0.76203	3.9629	2.2484	0.50541	0.61936	0.76846	1.053	0.26642	0.74581	0.59241	4.1591	1.0752e+006	2.1294e+005
1.2032	0.54975	2.0407	1.3316	0.60011	0.85345	0.73887	0.97353	0.36602	0.94933	35957	2.5538e+005	1374.2	270.81
1.8347	0.81658	2.3262	1.5402	0.35445	0.50171	6.7172	9.9759	0.28334	0.70199	442.54	2910.1	13.41	2.7912
1.1961	0.56468	2.935	1.9365	0.38101	0.56814	0.71878	1.0115	0.34168	0.86122	1.1378e+005	7.4418e+005	258.47	51.854
1.8006	0.76203	3.9629	2.2484	0.50541	0.61936	0.76846	1.053	0.26642	0.74581	0.59241	4.1591	1.0752e+006	2.1294e+005
1.2024	0.53491	2.588	1.6118	0.51986	0.72947	0.6686	0.90291	0.32905	0.8701	2529.4	17994	18750	3664.4
1.8347	0.81658	2.3262	1.5402	0.35445	0.50171	6.7172	9.9759	0.28334	0.70199	442.54	2910.1	13.41	2.7912
1.2028	0.5587	2.425	1.6486	0.46334	0.6774	0.8753	1.2064	0.35095	0.88766	2.8936e+005	1.9733e+006	156.72	30.812
1.7122	0.7556	4.1636	2.3684	0.53833	0.666	0.66078	0.87769	0.27456	0.72935	0.5792	3.934	2.0127e+006	3.9634e+005
1.2238	0.54574	2.2884	1.4257	0.55349	0.77315	0.62554	0.82948	0.35397	0.95639	2550.4	18370	10919	2116.3
1.8347	0.81658	2.3262	1.5402	0.35445	0.50171	6.7172	9.9759	0.28334	0.70199	442.54	2910.1	13.41	2.7912
1.2322	0.57075	2.4375	1.5846	0.49203	0.72539	0.85195	1.1909	0.35321	0.92916	2.0713e+005	1.4539e+006	92.323	17.578
1.7122	0.7556	4.1636	2.3684	0.53833	0.666	0.66078	0.87769	0.27456	0.72935	0.5792	3.934	2.0127e+006	3.9634e+005
1.2238	0.54574	2.2884	1.4257	0.55349	0.77315	0.62554	0.82948	0.35397	0.95639	2550.4	18370	10919	2116.3
1.9475	0.82117	2.3826	1.5016	0.42105	0.57953	7.181	10.515	0.24829	0.63538	333.74	2282.2	13.939	2.8404
1.2322	0.57075	2.4375	1.5846	0.49203	0.72539	0.85195	1.1909	0.35321	0.92916	2.0713e+005	1.4539e+006	92.323	17.578
1.7122	0.7556	4.1636	2.3684	0.53833	0.666	0.66078	0.87769	0.27456	0.72935	0.5792	3.934	2.0127e+006	3.9634e+005
1.204	0.54159	2.3509	1.4651	0.4972	0.67292	1.0204	1.3403	0.31726	0.871	8.4414	57.741	13189	2689.8
1.9475	0.82117	2.3826	1.5016	0.42105	0.57953	7.181	10.515	0.24829	0.63538	333.74	2282.2	13.939	2.8404
1.2322	0.57075	2.4375	1.5846	0.49203	0.72539	0.85195	1.1909	0.35321	0.92916	2.0713e+005	1.4539e+006	92.323	17.578
1.461	0.6562	3.971	2.2896	0.56361	0.70222	0.54808	0.72641	0.287	0.76378	1.2877	8.6821	3.2487e+006	6.4737e+005
1.204	0.54159	2.3509	1.4651	0.4972	0.67292	1.0204	1.3403	0.31726	0.871	8.4414	57.741	13189	2689.8
1.9475	0.82117	2.3826	1.5016	0.42105	0.57953	7.181	10.515	0.24829	0.63538	333.74	2282.2	13.939	2.8404
1.2322	0.57075	2.4375	1.5846	0.49203	0.72539	0.85195	1.1909	0.35321	0.92916	2.0713e+005	1.4539e+006	92.323	17.578
1.461	0.6562	3.971	2.2896	0.56361	0.70222	0.54808	0.72641	0.287	0.76378	1.2877	8.6821	3.2487e+006	6.4737e+005
1.204	0.54159	2.3509	1.4651	0.4972	0.67292	1.0204	1.3403	0.31726	0.871	8.4414	57.741	13189	2689.8
1.9999	0.81919	2.1504	1.3351	0.47121	0.61017	7.8057	10.75	0.25889	0.63795	313.25	2179.9	11.805	2.4134
1.2322	0.57075	2.4375	1.5846	0.49203	0.72539	0.85195	1.1909	0.35321	0.92916	2.0713e+005	1.4539e+006	92.323	17.578
1.461	0.6562	3.971	2.2896	0.56361	0.70222	0.54808	0.72641	0.287	0.76378	1.2877	8.6821	3.2487e+006	6.4737e+005
1.1186	0.52073	1.7585	1.1136	0.38782	0.55556	1.1629	1.5618	0.41351	1.1586	10.941	75.005	8189	1664.7
1.9999	0.81919	2.1504	1.3351	0.47121	0.61017	7.8057	10.75	0.25889	0.63795	313.25	2179.9	11.805	2.4134
1.3637	0.62826	1.5103	0.98574	0.55459	0.77464	0.73973	1.007	0.57109	1.5231	24167	1.75e+005	43.411	8.0738
1.2635	0.55549	4.1514	2.4173	0.40433	0.49718	1.1061	1.4568	0.26657	0.6994	4.759	31.779	2.5319e+006	5.1733e+005
1.1186	0.52073	1.7585	1.1136	0.38782	0.55556	1.1629	1.5618	0.41351	1.1586	10.941	75.005	8189	1664.7
1.6418	0.73246	2.0513	1.2096	0.34201	0.44264	7.4285	10.139	0.32883	0.84148	3.1945	21.066	19.629	3.9622
1.0197	0.49064	2.3085	1.5086	0.49307	0.70648	0.77123	1.0278	0.39619	1.0182	1.8263e+005	1.2881e+006	399.03	73.484
1.1295	0.52628	3.9854	2.3797	0.38424	0.4929	1.3651	1.8239	0.25733	0.66997	9.2192	60.518	2.2208e+006	4.4805e+005
1.1186	0.52073	1.7585	1.1136	0.38782	0.55556	1.1629	1.5618	0.41351	1.1586	10.941	75.005	8189	1664.7
1.5698	0.68965	1.902	1.1793	0.34369	0.46344	5.7308	8.4234	0.35307	0.95536	374.73	2571.8	13.736	2.7909
1.1862	0.55075	2.8256	1.8289	0.39674	0.58997	1.0377	1.4541	0.30694	0.81836	1.1106e+005	8.1567e+005	41816	7701.8
1.1295	0.52628	3.9854	2.3797	0.38424	0.4929	1.3651	1.8239	0.25733	0.66997	9.2192	60.518	2.2208e+006	4.4805e+005
1.1186	0.52073	1.7585	1.1136	0.38782	0.55556	1.1629	1.5618	0.41351	1.1586	10.941	75.005	8189	1664.7
1.5698	0.68965	1.902	1.1793	0.34369	0.46344	5.7308	8.4234	0.35307	0.95536	374.73	2571.8	13.736	2.7909
1.1325	0.52427	3.0446	1.9327	0.41429	0.60988	1.3656	1.8915	0.26196	0.69229	4.2595e+005	3.1868e+006	2.2888e+006	4.1245e+005
1.1379	0.5038	3.6191	2.1293	0.40257	0.48009	1.6168	2.0674	0.26781	0.70021	10.493	70.78	9.2933e+005	1.869e+005
1.1842	0.52453	2.2025	1.33	0.35058	0.47648	1.3969	1.9101	0.34571	0.98481	7.0042	47.391	1.8145e+006	3.8413e+005
1.7159	0.7325	2.0961	1.3051	0.29042	0.37141	6.6866	9.4373	0.33658	0.88663	1.1724	8.1505	33.79	6.9113
1.1325	0.52427	3.0446	1.9327	0.41429	0.60988	1.3656	1.8915	0.26196	0.69229	4.2595e+005	3.1868e+006	2.2888e+006	4.1245e+005
1.1379	0.5038	3.6191	2.1293	0.40257	0.48009	1.6168	2.0674	0.26781	0.70021	10.493	70.78	9.2933e+005	1.869e+005
1.1842	0.52453	2.2025	1.33	0.35058	0.47648	1.3969	1.9101	0.34571	0.98481	7.0042	47.391	1.8145e+006	3.8413e+005
1.7159	0.7325	2.0961	1.3051	0.29042	0.37141	6.6866	9.4373	0.33658	0.88663	1.1724	8.1505	33.79	6.9113
1.1325	0.52427	3.0446	1.9327	0.41429	0.60988	1.3656	1.8915	0.26196	0.69229	4.2595e+005	3.1868e+006	2.2888e+006	4.1245e+005
1.2612	0.5676	3.7921	2.2905	0.48562	0.5843	1.8519	2.3153	0.21548	0.55606	55.904	376.95	1.9737e+005	40083
1.1408	0.50117	2.1506	1.286	0.30685	0.41466	1.7772	2.3869	0.34261	0.98398	5.1275	36.411	3.8642e+006	7.7486e+005
1.5678	0.68037	2.4292	1.501	0.33406	0.43047	6.8267	9.6764	0.28063	0.74794	3.2432	21.966	27.142	5.5828
1.1082	0.54005	2.9391	1.892	0.35726	0.53816	1.3127	1.871	0.29132	0.77465	6.1871e+005	4.4537e+006	19062	3470.3
1.1524	0.50807	3.3603	2.0723	0.42534	0.52204	2.4219	3.0597	0.22389	0.58146	45.905	319.01	7.4702e+005	1.5224e+005
1.1408	0.50117	2.1506	1.286	0.30685	0.41466	1.7772	2.3869	0.34261	0.98398	5.1275	36.411	3.8642e+006	7.7486e+005
1.5678	0.68037	2.4292	1.501	0.33406	0.43047	6.8267	9.6764	0.28063	0.74794	3.2432	21.966	27.142	5.5828
1.1277	0.5352	2.7767	1.8098	0.30978	0.43893	1.2013	1.6251	0.34155	0.88629	4.6046e+005	3.4496e+006	8.852e+005	1.601e+005
1.1248	0.49718	3.3888	2.0864	0.45617	0.55143	2.3595	2.9657	0.23009	0.58292	44.592	305.97	7.8294e+005	1.5942e+005
1.1408	0.50117	2.1506	1.286	0.30685	0.41466	1.7772	2.3869	0.34261	0.98398	5.1275	36.411	3.8642e+006	7.7486e+005
1.5678	0.68037	2.4292	1.501	0.33406	0.43047	6.8267	9.6764	0.28063	0.74794	3.2432	21.966	27.142	5.5828
1.1277	0.5352	2.7767	1.8098	0.30978	0.43893	1.2013	1.6251	0.34155	0.88629	4.6046e+005	3.4496e+006	8.852e+005	1.601e+005
1.1912	0.53429	2.8608	1.8557	0.34386	0.45341	2.5614	3.3434	0.25549	0.6588	7.1705	50.023	2.1073e+005	42808
1.168	0.53244	1.9464	1.2611	0.34405	0.4842	1.6024	2.1575	0.3613	1.0039	5.6308	40.333	3.7132e+006	7.5064e+005
1.5678	0.68037	2.4292	1.501	0.33406	0.43047	6.8267	9.6764	0.28063	0.74794	3.2432	21.966	27.142	5.5828
1.2117	0.5876	2.7432	1.8434	0.32028	0.46596	1.1321	1.5367	0.33191	0.83767	5.7436e+005	4.1852e+006	21594	3958.4
1.1681	0.52047	2.5221	1.6321	0.4049	0.5309	1.502	2.0335	0.31089	0.8126	404.08	2901	3.0838e+005	60340
1.293	0.58137	1.9042	1.2292	0.59726	0.83885	0.66639	0.91904	0.38176	1.067	4.15	30.11	2.7945e+006	5.634e+005
1.5678	0.68037	2.4292	1.501	0.33406	0.43047	6.8267	9.6764	0.28063	0.74794	3.2432	21.966	27.142	5.5828
1.1842	0.57104	2.7943	1.8523	0.32355	0.4539	1.1249	1.5229	0.32931	0.85923	5.8204e+005	4.217e+006	23023	4293.2
1.1376	0.50274	2.5025	1.5847	0.44826	0.58085	1.4188	1.9474	0.31774	0.85405	10038	71191	1.775e+006	3.555e+005
1.293	0.58137	1.9042	1.2292	0.59726	0.83885	0.66639	0.91904	0.38176	1.067	4.15	30.11	2.7945e+006	5.634e+005
1.5678	0.68037	2.4292	1.501	0.33406	0.43047	6.8267	9.6764	0.28063	0.74794	3.2432	21.966	27.142	5.5828
1.1842	0.57104	2.7943	1.8523	0.32355	0.4539	1.1249	1.5229	0.32931	0.85923	5.8204e+005	4.217e+006	23023	4293.2
1.1376	0.50274	2.5025	1.5847	0.44826	0.58085	1.4188	1.9474	0.31774	0.85405	10038	71191	1.775e+006	3.555e+005
1.293	0.58137	1.9042	1.2292	0.59726	0.83885	0.66639	0.91904	0.38176	1.067	4.15	30.11	2.7945e+006	5.634e+005
1.5192	0.67452	2.61	1.5617	0.31323	0.41175	6.0673	8.338	0.27146	0.73006	0.50898	3.3522	3648.6	754.82
1.1842	0.57104	2.7943	1.8523	0.32355	0.4539	1.1249	1.5229	0.32931	0.85923	5.8204e+005	4.217e+006	23023	4293.2
1.1376	0.50274	2.5025	1.5847	0.44826	0.58085	1.4188	1.9474	0.31774	0.85405	10038	71191	1.775e+006	3.555e+005
1.293	0.58137	1.9042	1.2292	0.59726	0.83885	0.66639	0.91904	0.38176	1.067	4.15	30.11	2.7945e+006	5.634e+005
1.5192	0.67452	2.61	1.5617	0.31323	0.41175	6.0673	8.338	0.27146	0.73006	0.50898	3.3522	3648.6	754.82
1.1812	0.53786	3.295	2.037	0.35136	0.44578	1.3864	1.8039	0.27927	0.74268	1.7173e+005	1.2293e+006	48876	9311.2
1.1685	0.51318	1.8932	1.2154	0.61315	0.79774	1.011	1.3484	0.3665	0.97951	3438.6	24304	1.5075e+006	3.0864e+005
1.293	0.58137	1.9042	1.2292	0.59726	0.83885	0.66639	0.91904	0.38176	1.067	4.15	30.11	2.7945e+006	5.634e+005
1.7446	0.76836	2.2348	1.3185	0.33911	0.44744	5.9106	8.2036	0.29227	0.78819	0.50368	3.2556	594.79	124.72
1.1812	0.53786	3.295	2.037	0.35136	0.44578	1.3864	1.8039	0.27927	0.74268	1.7173e+005	1.2293e+006	48876	9311.2
1.1685	0.51318	1.8932	1.2154	0.61315	0.79774	1.011	1.3484	0.3665	0.97951	3438.6	24304	1.5075e+006	3.0864e+005
1.2272	0.55888	2.0195	1.3046	0.57392	0.80572	0.74916	1.01	0.34384	0.97487	7.4341	56.143	2.4404e+006	4.7095e+005
1.8883	0.88978	1.9843	1.21	0.32842	0.47634	5.9323	8.4157	0.28954	0.81282	0.36303	2.3571	546.76	111.64
1.1812	0.53786	3.295	2.037	0.35136	0.44578	1.3864	1.8039	0.27927	0.74268	1.7173e+005	1.2293e+006	48876	9311.2
1.1685	0.51318	1.8932	1.2154	0.61315	0.79774	1.011	1.3484	0.3665	0.97951	3438.6	24304	1.5075e+006	3.0864e+005
1.2749	0.60656	1.886	1.2471	0.51377	0.73745	0.929	1.2854	0.34503	0.99629	1.0864	8.1322	9.6501e+005	1.8396e+005
1.8883	0.88978	1.9843	1.21	0.32842	0.47634	5.9323	8.4157	0.28954	0.81282	0.36303	2.3571	546.76	111.64
1.1812	0.53786	3.295	2.037	0.35136	0.44578	1.3864	1.8039	0.27927	0.74268	1.7173e+005	1.2293e+006	48876	9311.2
1.1418	0.52778	1.7022	1.1038	0.82105	1.1032	0.75215	0.98135	0.40092	1.0514	18188	1.2802e+005	6216.9	1233
1.2749	0.60656	1.886	1.2471	0.51377	0.73745	0.929	1.2854	0.34503	0.99629	1.0864	8.1322	9.6501e+005	1.8396e+005
1.679	0.80867	2.0795	1.2777	0.37544	0.52975	5.5277	7.8703	0.29394	0.81888	0.42948	2.6989	625.26	132.46
1.1812	0.53786	3.295	2.037	0.35136	0.44578	1.3864	1.8039	0.27927	0.74268	1.7173e+005	1.2293e+006	48876	9311.2
1.3037	0.61704	1.852	1.1983	0.63455	0.9055	0.721	0.96003	0.39936	1.075	3485.9	25272	43.278	8.1048
1.3275	0.61462	2.0528	1.3049	0.61876	0.89404	0.89981	1.2342	0.30533	0.88689	0.9105	7.0411	6.4773e+006	1.1856e+006
1.5403	0.72778	1.9371	1.1612	0.36887	0.46153	6.1452	7.9163	0.33355	0.90377	0.47267	3.0121	260.89	54.774
1.1812	0.53786	3.295	2.037	0.35136	0.44578	1.3864	1.8039	0.27927	0.74268	1.7173e+005	1.2293e+006	48876	9311.2
1.3037	0.61704	1.852	1.1983	0.63455	0.9055	0.721	0.96003	0.39936	1.075	3485.9	25272	43.278	8.1048
1.3275	0.61462	2.0528	1.3049	0.61876	0.89404	0.89981	1.2342	0.30533	0.88689	0.9105	7.0411	6.4773e+006	1.1856e+006
1.5403	0.72778	1.9371	1.1612	0.36887	0.46153	6.1452	7.9163	0.33355	0.90377	0.47267	3.0121	260.89	54.774
1.1812	0.53786	3.295	2.037	0.35136	0.44578	1.3864	1.8039	0.27927	0.74268	1.7173e+005	1.2293e+006	48876	9311.2
1.3037	0.61704	1.852	1.1983	0.63455	0.9055	0.721	0.96003	0.39936	1.075	3485.9	25272	43.278	8.1048
1.3275	0.61462	2.0528	1.3049	0.61876	0.89404	0.89981	1.2342	0.30533	0.88689	0.9105	7.0411	6.4773e+006	1.1856e+006
1.0729	0.50835	2.661	1.639	0.29079	0.35769	5.1413	6.5452	0.31739	0.79109	49.909	315.22	90872	18935
1.1812	0.53786	3.295	2.037	0.35136	0.44578	1.3864	1.8039	0.27927	0.74268	1.7173e+005	1.2293e+006	48876	9311.2
1.2598	0.61923	1.8575	1.212	0.62196	0.90634	0.72541	0.96815	0.41018	1.075	3493.5	24628	44.607	8.346
1.471	0.67536	2.1869	1.356	0.76654	1.0635	0.98472	1.2809	0.27332	0.77467	0.51984	3.9166	5.4325e+006	1.0186e+006
1.013	0.46412	2.6785	1.6193	0.31847	0.39394	3.9125	5.0488	0.32597	0.82882	41.021	275.06	4.4233e+005	87400
1.1812	0.53786	3.295	2.037	0.35136	0.44578	1.3864	1.8039	0.27927	0.74268	1.7173e+005	1.2293e+006	48876	9311.2
1.2598	0.61923	1.8575	1.212	0.62196	0.90634	0.72541	0.96815	0.41018	1.075	3493.5	24628	44.607	8.346
1.7789	0.76534	2.1491	1.3156	0.82033	1.0991	0.9625	1.2191	0.2577	0.71912	0.41273	3.0752	2.9103e+006	5.7802e+005
1.3774	0.63085	2.903	1.7714	0.34217	0.41892	4.5804	5.8002	0.26287	0.65808	1.216	8.07	3.3674e+005	67686
1.1812	0.53786	3.295	2.037	0.35136	0.44578	1.3864	1.8039	0.27927	0.74268	1.7173e+005	1.2293e+006	48876	9311.2
1.3128	0.63091	2.266	1.4119	0.52431	0.70577	0.72231	0.92656	0.37415	1.0114	16.229	112.74	55.66	10.644
1.7789	0.76534	2.1491	1.3156	0.82033	1.0991	0.9625	1.2191	0.2577	0.71912	0.41273	3.0752	2.9103e+006	5.7802e+005
1.3774	0.63085	2.903	1.7714	0.34217	0.41892	4.5804	5.8002	0.26287	0.65808	1.216	8.07	3.3674e+005	67686
1.1812	0.53786	3.295	2.037	0.35136	0.44578	1.3864	1.8039	0.27927	0.74268	1.7173e+005	1.2293e+006	48876	9311.2
1.141	0.53532	2.3864	1.4638	0.55239	0.71667	0.89603	1.1464	0.34768	0.91297	275.5	1927.2	70.719	13.3
1.4827	0.66335	2.223	1.3712	0.67227	0.92133	1.2	1.4873	0.27034	0.72452	0.4426	3.3138	2.8195e+006	5.3748e+005
1.3774	0.63085	2.903	1.7714	0.34217	0.41892	4.5804	5.8002	0.26287	0.65808	1.216	8.07	3.3674e+005	67686
1.1812	0.53786	3.295	2.037	0.35136	0.44578	1.3864	1.8039	0.27927	0.74268	1.7173e+005	1.2293e+006	48876	9311.2
1.141	0.53532	2.3864	1.4638	0.55239	0.71667	0.89603	1.1464	0.34768	0.91297	275.5	1927.2	70.719	13.3
1.0737	0.49027	2.515	1.5075	0.59618	0.81428	1.0511	1.2866	0.28209	0.76434	15.869	118.99	2.6481e+006	4.8866e+005
1.3774	0.63085	2.903	1.7714	0.34217	0.41892	4.5804	5.8002	0.26287	0.65808	1.216	8.07	3.3674e+005	67686
1.2632	0.54514	3.629	2.1901	0.37546	0.447	1.5921	1.9654	0.24787	0.64455	94363	6.6588e+005	22923	4550
1.141	0.53532	2.3864	1.4638	0.55239	0.71667	0.89603	1.1464	0.34768	0.91297	275.5	1927.2	70.719	13.3
1.1342	0.51759	2.2268	1.364	0.57992	0.8034	1.0727	1.2972	0.3154	0.83022	1.6113	12.392	2.4135e+006	4.3239e+005
1.3774	0.63085	2.903	1.7714	0.34217	0.41892	4.5804	5.8002	0.26287	0.65808	1.216	8.07	3.3674e+005	67686
1.2632	0.54514	3.629	2.1901	0.37546	0.447	1.5921	1.9654	0.24787	0.64455	94363	6.6588e+005	22923	4550
1.141	0.53532	2.3864	1.4638	0.55239	0.71667	0.89603	1.1464	0.34768	0.91297	275.5	1927.2	70.719	13.3
1.1342	0.51759	2.2268	1.364	0.57992	0.8034	1.0727	1.2972	0.3154	0.83022	1.6113	12.392	2.4135e+006	4.3239e+005
1.3209	0.6012	3.1507	1.9295	0.41012	0.50225	4.4345	5.7163	0.24048	0.61149	1.4371	9.6494	1.4389e+005	28968
1.2632	0.54514	3.629	2.1901	0.37546	0.447	1.5921	1.9654	0.24787	0.64455	94363	6.6588e+005	22923	4550
1.2278	0.57629	2.7198	1.6864	0.54537	0.69839	0.72982	0.91076	0.33127	0.85429	9.4435	65.981	92.095	17.443
1.0949	0.51664	2.1876	1.3681	0.52105	0.75257	1.1241	1.4099	0.34147	0.88324	1.3916	10.539	4.7312e+006	8.5196e+005
1.3209	0.6012	3.1507	1.9295	0.41012	0.50225	4.4345	5.7163	0.24048	0.61149	1.4371	9.6494	1.4389e+005	28968
1.2632	0.54514	3.629	2.1901	0.37546	0.447	1.5921	1.9654	0.24787	0.64455	94363	6.6588e+005	22923	4550
1.2278	0.57629	2.7198	1.6864	0.54537	0.69839	0.72982	0.91076	0.33127	0.85429	9.4435	65.981	92.095	17.443
1.0493	0.50173	2.3727	1.4789	0.48316	0.6758	0.99163	1.244	0.36457	0.9295	2.1913	15.792	4.8381e+005	90734
1.3209	0.6012	3.1507	1.9295	0.41012	0.50225	4.4345	5.7163	0.24048	0.61149	1.4371	9.6494	1.4389e+005	28968
1.2632	0.54514	3.629	2.1901	0.37546	0.447	1.5921	1.9654	0.24787	0.64455	94363	6.6588e+005	22923	4550
1.1623	0.57323	2.7417	1.7092	0.39365	0.51818	1.0605	1.3308	0.3283	0.85742	9.5558	65.707	326.16	61.155
1.0493	0.50173	2.3727	1.4789	0.48316	0.6758	0.99163	1.244	0.36457	0.9295	2.1913	15.792	4.8381e+005	90734
1.3209	0.6012	3.1507	1.9295	0.41012	0.50225	4.4345	5.7163	0.24048	0.61149	1.4371	9.6494	1.4389e+005	28968
1.2632	0.54514	3.629	2.1901	0.37546	0.447	1.5921	1.9654	0.24787	0.64455	94363	6.6588e+005	22923	4550
1.1623	0.57323	2.7417	1.7092	0.39365	0.51818	1.0605	1.3308	0.3283	0.85742	9.5558	65.707	326.16	61.155
1.0493	0.50173	2.3727	1.4789	0.48316	0.6758	0.99163	1.244	0.36457	0.9295	2.1913	15.792	4.8381e+005	90734
1.3209	0.6012	3.1507	1.9295	0.41012	0.50225	4.4345	5.7163	0.24048	0.61149	1.4371	9.6494	1.4389e+005	28968
1.2632	0.54514	3.629	2.1901	0.37546	0.447	1.5921	1.9654	0.24787	0.64455	94363	6.6588e+005	22923	4550
1.1092	0.55226	2.3377	1.4374	0.44617	0.6048	0.73008	0.94937	0.373	1.0213	997.86	6924	179.91	33.307
1.0493	0.50173	2.3727	1.4789	0.48316	0.6758	0.99163	1.244	0.36457	0.9295	2.1913	15.792	4.8381e+005	90734
1.3209	0.6012	3.1507	1.9295	0.41012	0.50225	4.4345	5.7163	0.24048	0.61149	1.4371	9.6494	1.4389e+005	28968
1.2632	0.54514	3.629	2.1901	0.37546	0.447	1.5921	1.9654	0.24787	0.64455	94363	6.6588e+005	22923	4550
1.1092	0.55226	2.3377	1.4374	0.44617	0.6048	0.73008	0.94937	0.373	1.0213	997.86	6924	179.91	33.307
1.0493	0.50173	2.3727	1.4789	0.48316	0.6758	0.99163	1.244	0.36457	0.9295	2.1913	15.792	4.8381e+005	90734
1.3209	0.6012	3.1507	1.9295	0.41012	0.50225	4.4345	5.7163	0.24048	0.61149	1.4371	9.6494	1.4389e+005	28968
1.2632	0.54514	3.629	2.1901	0.37546	0.447	1.5921	1.9654	0.24787	0.64455	94363	6.6588e+005	22923	4550
1.1194	0.54137	2.6253	1.5752	0.37948	0.4935	1.1511	1.4559	0.32017	0.88185	155	1075.6	21032	3924.6
1.0493	0.50173	2.3727	1.4789	0.48316	0.6758	0.99163	1.244	0.36457	0.9295	2.1913	15.792	4.8381e+005	90734
1.3209	0.6012	3.1507	1.9295	0.41012	0.50225	4.4345	5.7163	0.24048	0.61149	1.4371	9.6494	1.4389e+005	28968
1.341	0.56145	3.2088	1.953	0.41022	0.49085	1.5327	1.9904	0.24571	0.69424	2427.4	17309	20689	4209.6
1.0766	0.51491	2.1931	1.2911	0.42926	0.58172	0.85508	1.096	0.3816	1.0671	6074.9	42518	1058.8	195.27
1.0493	0.50173	2.3727	1.4789	0.48316	0.6758	0.99163	1.244	0.36457	0.9295	2.1913	15.792	4.8381e+005	90734
1.3691	0.62408	3.492	2.1642	0.39009	0.49738	3.9717	5.1665	0.22647	0.58248	1.3318	9.2524	1.7782e+005	35121
1.341	0.56145	3.2088	1.953	0.41022	0.49085	1.5327	1.9904	0.24571	0.69424	2427.4	17309	20689	4209.6
1.1699	0.5221	2.3446	1.3155	0.43059	0.542	0.6266	0.7891	0.44867	1.2272	255.92	1762.1	927.38	176.41
1.0493	0.50173	2.3727	1.4789	0.48316	0.6758	0.99163	1.244	0.36457	0.9295	2.1913	15.792	4.8381e+005	90734
1.3691	0.62408	3.492	2.1642	0.39009	0.49738	3.9717	5.1665	0.22647	0.58248	1.3318	9.2524	1.7782e+005	35121
1.341	0.56145	3.2088	1.953	0.41022	0.49085	1.5327	1.9904	0.24571	0.69424	2427.4	17309	20689	4209.6
1.1319	0.50627	2.1664	1.2665	0.36077	0.48059	0.74396	0.96776	0.48814	1.3066	309.37	2203.6	590.15	108.96
1.0493	0.50173	2.3727	1.4789	0.48316	0.6758	0.99163	1.244	0.36457	0.9295	2.1913	15.792	4.8381e+005	90734
1.7097	0.75668	4.0543	2.436	0.32328	0.40999	4.1979	5.5834	0.19555	0.53748	0.74669	5.2472	8705.6	1710.9
1.2989	0.53484	2.9592	1.8073	0.31674	0.38408	1.4906	2.0519	0.30101	0.85705	1851.4	13625	1.4075e+006	2.7593e+005
1.1722	0.50121	2.4868	1.4107	0.3983	0.51539	1.0159	1.303	0.38359	1.0342	2.1901	16.191	1184.7	216.22
1.0493	0.50173	2.3727	1.4789	0.48316	0.6758	0.99163	1.244	0.36457	0.9295	2.1913	15.792	4.8381e+005	90734
1.7097	0.75668	4.0543	2.436	0.32328	0.40999	4.1979	5.5834	0.19555	0.53748	0.74669	5.2472	8705.6	1710.9
1.2701	0.55885	3.14	1.976	0.29781	0.39299	1.5613	2.2777	0.27995	0.8084	34328	2.4764e+005	3.5022e+006	6.7807e+005
1.1722	0.50121	2.4868	1.4107	0.3983	0.51539	1.0159	1.303	0.38359	1.0342	2.1901	16.191	1184.7	216.22
1.0493	0.50173	2.3727	1.4789	0.48316	0.6758	0.99163	1.244	0.36457	0.9295	2.1913	15.792	4.8381e+005	90734
1.8471	0.8113	3.7304	2.2205	0.33335	0.41324	3.6826	4.8393	0.21292	0.58033	0.48547	3.3168	61201	12335
1.2701	0.55885	3.14	1.976	0.29781	0.39299	1.5613	2.2777	0.27995	0.8084	34328	2.4764e+005	3.5022e+006	6.7807e+005
1.1722	0.50121	2.4868	1.4107	0.3983	0.51539	1.0159	1.303	0.38359	1.0342	2.1901	16.191	1184.7	216.22
1.128	0.53434	2.619	1.5346	0.53469	0.71795	0.90463	1.0801	0.33325	0.84632	2.4169	17.297	2.1251e+005	38669
1.8471	0.8113	3.7304	2.2205	0.33335	0.41324	3.6826	4.8393	0.21292	0.58033	0.48547	3.3168	61201	12335
1.2365	0.5608	3.4587	2.1648	0.31084	0.42244	1.2642	1.8568	0.27717	0.80009	120.58	863.18	4.6116e+006	8.7174e+005
1.1722	0.50121	2.4868	1.4107	0.3983	0.51539	1.0159	1.303	0.38359	1.0342	2.1901	16.191	1184.7	216.22
0.98936	0.48528	2.5926	1.5444	0.5399	0.74246	0.91269	1.11	0.35331	0.86282	2.2398	15.609	2.6743e+005	48258
1.6898	0.74453	3.7529	2.2059	0.3345	0.42101	3.9619	5.1572	0.21843	0.5875	0.53717	3.6854	58874	11726
1.305	0.57751	3.3527	2.1139	0.43153	0.5823	1.1453	1.7089	0.26576	0.76188	1.8504	13.303	3.2535e+006	6.2817e+005
1.3166	0.54411	2.4182	1.3708	0.42602	0.52931	0.87067	1.1488	0.38591	1.0821	1.944	14.284	232.44	44.261
0.98936	0.48528	2.5926	1.5444	0.5399	0.74246	0.91269	1.11	0.35331	0.86282	2.2398	15.609	2.6743e+005	48258
1.6898	0.74453	3.7529	2.2059	0.3345	0.42101	3.9619	5.1572	0.21843	0.5875	0.53717	3.6854	58874	11726
1.173	0.52636	2.8745	1.7863	0.44622	0.61334	1.1854	1.6734	0.2947	0.82465	1.2672	9.4096	4.9439e+006	9.2147e+005
1.3166	0.54411	2.4182	1.3708	0.42602	0.52931	0.87067	1.1488	0.38591	1.0821	1.944	14.284	232.44	44.261
0.98936	0.48528	2.5926	1.5444	0.5399	0.74246	0.91269	1.11	0.35331	0.86282	2.2398	15.609	2.6743e+005	48258
1.5315	0.67833	2.6457	1.5417	0.37429	0.49065	3.5886	4.6065	0.26862	0.72745	0.51729	3.5803	17763	3487.6
1.236	0.55632	2.8638	1.7215	0.36566	0.49975	1.3795	1.9397	0.30784	0.84485	1.4568	10.63	1.8261e+006	3.3765e+005
1.3166	0.54411	2.4182	1.3708	0.42602	0.52931	0.87067	1.1488	0.38591	1.0821	1.944	14.284	232.44	44.261
1.0351	0.52202	1.9659	1.2372	0.5243	0.73437	1.0184	1.214	0.42515	0.99725	2.2155	15.585	4733	847.09
1.5315	0.67833	2.6457	1.5417	0.37429	0.49065	3.5886	4.6065	0.26862	0.72745	0.51729	3.5803	17763	3487.6
1.3135	0.58167	2.819	1.6556	0.38536	0.51749	1.1902	1.6266	0.31458	0.88215	1.2443	9.1749	2.2121e+006	4.0683e+005
1.3166	0.54411	2.4182	1.3708	0.42602	0.52931	0.87067	1.1488	0.38591	1.0821	1.944	14.284	232.44	44.261
1.0351	0.52202	1.9659	1.2372	0.5243	0.73437	1.0184	1.214	0.42515	0.99725	2.2155	15.585	4733	847.09
1.5315	0.67833	2.6457	1.5417	0.37429	0.49065	3.5886	4.6065	0.26862	0.72745	0.51729	3.5803	17763	3487.6
1.256	0.57222	2.82	1.658	0.32632	0.44294	1.285	1.767	0.32083	0.91718	1.2194	9.0097	2.2054e+006	3.9687e+005
1.3166	0.54411	2.4182	1.3708	0.42602	0.52931	0.87067	1.1488	0.38591	1.0821	1.944	14.284	232.44	44.261
1.0351	0.52202	1.9659	1.2372	0.5243	0.73437	1.0184	1.214	0.42515	0.99725	2.2155	15.585	4733	847.09
1.5315	0.67833	2.6457	1.5417	0.37429	0.49065	3.5886	4.6065	0.26862	0.72745	0.51729	3.5803	17763	3487.6
1.256	0.57222	2.82	1.658	0.32632	0.44294	1.285	1.767	0.32083	0.91718	1.2194	9.0097	2.2054e+006	3.9687e+005
1.0618	0.46552	2.8577	1.5939	0.35321	0.45703	0.9739	1.3285	0.34815	0.98666	24.009	168.4	460.46	87.854
1.0754	0.52352	2.1636	1.3704	0.51692	0.6979	0.92173	1.1203	0.39862	0.94377	5.1101	36.387	12835	2345.2
1.5315	0.67833	2.6457	1.5417	0.37429	0.49065	3.5886	4.6065	0.26862	0.72745	0.51729	3.5803	17763	3487.6
1.256	0.57222	2.82	1.658	0.32632	0.44294	1.285	1.767	0.32083	0.91718	1.2194	9.0097	2.2054e+006	3.9687e+005
1.4471	0.63807	2.494	1.4672	0.50062	0.64666	1.1048	1.4463	0.29744	0.8323	23.775	162.1	19.709	4.006
1.0323	0.51462	2.2385	1.4138	0.47297	0.66418	0.96234	1.1881	0.38357	0.91617	3.7503	27.195	32906	5757.7
1.5315	0.67833	2.6457	1.5417	0.37429	0.49065	3.5886	4.6065	0.26862	0.72745	0.51729	3.5803	17763	3487.6
1.256	0.57222	2.82	1.658	0.32632	0.44294	1.285	1.767	0.32083	0.91718	1.2194	9.0097	2.2054e+006	3.9687e+005
1.4471	0.63807	2.494	1.4672	0.50062	0.64666	1.1048	1.4463	0.29744	0.8323	23.775	162.1	19.709	4.006
1.0323	0.51462	2.2385	1.4138	0.47297	0.66418	0.96234	1.1881	0.38357	0.91617	3.7503	27.195	32906	5757.7
1.362	0.62245	2.3363	1.3802	0.31865	0.41645	4.0424	4.9862	0.31505	0.82168	0.6174	4.2634	6437.8	1243.1
1.256	0.57222	2.82	1.658	0.32632	0.44294	1.285	1.767	0.32083	0.91718	1.2194	9.0097	2.2054e+006	3.9687e+005
1.1783	0.53086	2.6651	1.5946	0.39273	0.51718	1.0132	1.3568	0.32767	0.9086	42.566	279.47	244.47	50.351
1.0323	0.51462	2.2385	1.4138	0.47297	0.66418	0.96234	1.1881	0.38357	0.91617	3.7503	27.195	32906	5757.7
1.362	0.62245	2.3363	1.3802	0.31865	0.41645	4.0424	4.9862	0.31505	0.82168	0.6174	4.2634	6437.8	1243.1
1.256	0.57222	2.82	1.658	0.32632	0.44294	1.285	1.767	0.32083	0.91718	1.2194	9.0097	2.2054e+006	3.9687e+005
1.1783	0.53086	2.6651	1.5946	0.39273	0.51718	1.0132	1.3568	0.32767	0.9086	42.566	279.47	244.47	50.351
0.93463	0.46341	2.2038	1.4176	0.42959	0.59037	1.8099	2.1689	0.33234	0.78824	29.041	219.43	31344	5327.9
1.362	0.62245	2.3363	1.3802	0.31865	0.41645	4.0424	4.9862	0.31505	0.82168	0.6174	4.2634	6437.8	1243.1
1.256	0.57222	2.82	1.658	0.32632	0.44294	1.285	1.767	0.32083	0.91718	1.2194	9.0097	2.2054e+006	3.9687e+005
1.1783	0.53086	2.6651	1.5946	0.39273	0.51718	1.0132	1.3568	0.32767	0.9086	42.566	279.47	244.47	50.351
0.9826	0.47404	1.7976	1.1481	0.6515	0.915	1.3811	1.6895	0.33368	0.82212	98.302	744.34	5411.2	949.84
1.362	0.62245	2.3363	1.3802	0.31865	0.41645	4.0424	4.9862	0.31505	0.82168	0.6174	4.2634	6437.8	1243.1
1.256	0.57222	2.82	1.658	0.32632	0.44294	1.285	1.767	0.32083	0.91718	1.2194	9.0097	2.2054e+006	3.9687e+005
1.1101	0.49852	2.9275	1.6883	0.49373	0.63148	0.80143	1.0339	0.31997	0.88367	58.892	382.53	138.78	28.116
0.9826	0.47404	1.7976	1.1481	0.6515	0.915	1.3811	1.6895	0.33368	0.82212	98.302	744.34	5411.2	949.84
1.2441	0.54058	2.0334	1.2132	0.31921	0.42409	3.9795	5.1996	0.32988	0.89057	1.6553	12.039	32339	6223.6
1.256	0.57222	2.82	1.658	0.32632	0.44294	1.285	1.767	0.32083	0.91718	1.2194	9.0097	2.2054e+006	3.9687e+005
1.1101	0.49852	2.9275	1.6883	0.49373	0.63148	0.80143	1.0339	0.31997	0.88367	58.892	382.53	138.78	28.116
0.9826	0.47404	1.7976	1.1481	0.6515	0.915	1.3811	1.6895	0.33368	0.82212	98.302	744.34	5411.2	949.84
1.2441	0.54058	2.0334	1.2132	0.31921	0.42409	3.9795	5.1996	0.32988	0.89057	1.6553	12.039	32339	6223.6
1.242	0.58356	2.8449	1.6546	0.28581	0.39105	1.4588	1.9416	0.3228	0.90438	1.252	9.1307	2.0581e+006	3.6654e+005
1.2216	0.58091	2.7775	1.6305	0.5867	0.80258	1.2114	1.5642	0.26436	0.7297	51.728	338.48	30.697	5.9949
1.0882	0.49965	1.732	1.099	0.76853	1.1435	1.2084	1.6445	0.32033	0.82946	3271.6	24730	1926.5	352.98
1.2441	0.54058	2.0334	1.2132	0.31921	0.42409	3.9795	5.1996	0.32988	0.89057	1.6553	12.039	32339	6223.6
1.242	0.58356	2.8449	1.6546	0.28581	0.39105	1.4588	1.9416	0.3228	0.90438	1.252	9.1307	2.0581e+006	3.6654e+005
1.2216	0.58091	2.7775	1.6305	0.5867	0.80258	1.2114	1.5642	0.26436	0.7297	51.728	338.48	30.697	5.9949
1.0882	0.49965	1.732	1.099	0.76853	1.1435	1.2084	1.6445	0.32033	0.82946	3271.6	24730	1926.5	352.98
1.2441	0.54058	2.0334	1.2132	0.31921	0.42409	3.9795	5.1996	0.32988	0.89057	1.6553	12.039	32339	6223.6
1.242	0.58356	2.8449	1.6546	0.28581	0.39105	1.4588	1.9416	0.3228	0.90438	1.252	9.1307	2.0581e+006	3.6654e+005
1.2216	0.58091	2.7775	1.6305	0.5867	0.80258	1.2114	1.5642	0.26436	0.7297	51.728	338.48	30.697	5.9949
1.0882	0.49965	1.732	1.099	0.76853	1.1435	1.2084	1.6445	0.32033	0.82946	3271.6	24730	1926.5	352.98
1.2601	0.54906	1.9817	1.1994	0.30273	0.39543	3.5839	4.6025	0.35148	0.94981	1.7502	12.458	33331	6562.1
1.0805	0.51154	2.8829	1.7246	0.25942	0.36293	1.5452	2.0141	0.32984	0.87502	886.39	6407.7	1.5121e+006	2.6605e+005
1.1978	0.57223	2.6629	1.5715	0.57532	0.79861	1.0874	1.4191	0.28174	0.7838	213.11	1447.9	35.773	6.7749
1.0882	0.49965	1.732	1.099	0.76853	1.1435	1.2084	1.6445	0.32033	0.82946	3271.6	24730	1926.5	352.98
1.2601	0.54906	1.9817	1.1994	0.30273	0.39543	3.5839	4.6025	0.35148	0.94981	1.7502	12.458	33331	6562.1
1.0205	0.46592	2.8829	1.6338	0.40179	0.51842	1.1933	1.5166	0.32382	0.86904	994.76	6921.8	2.3143e+006	4.2464e+005
1.3135	0.6194	2.5434	1.49	0.65738	0.891	0.81016	1.0499	0.29227	0.83491	634.58	4172.9	28.03	5.5739
1.0882	0.49965	1.732	1.099	0.76853	1.1435	1.2084	1.6445	0.32033	0.82946	3271.6	24730	1926.5	352.98
1.2601	0.54906	1.9817	1.1994	0.30273	0.39543	3.5839	4.6025	0.35148	0.94981	1.7502	12.458	33331	6562.1
1.0205	0.46592	2.8829	1.6338	0.40179	0.51842	1.1933	1.5166	0.32382	0.86904	994.76	6921.8	2.3143e+006	4.2464e+005
1.3135	0.6194	2.5434	1.49	0.65738	0.891	0.81016	1.0499	0.29227	0.83491	634.58	4172.9	28.03	5.5739
0.94323	0.45776	1.8272	1.1784	0.52039	0.79961	1.3621	1.7772	0.34558	0.86641	16486	1.2146e+005	1643.2	293.41
1.1072	0.46907	1.9787	1.2019	0.40845	0.53258	1.2644	1.5736	0.39341	1.0571	843.73	6298.8	18951	3663.1
1.0205	0.46592	2.8829	1.6338	0.40179	0.51842	1.1933	1.5166	0.32382	0.86904	994.76	6921.8	2.3143e+006	4.2464e+005
1.3135	0.6194	2.5434	1.49	0.65738	0.891	0.81016	1.0499	0.29227	0.83491	634.58	4172.9	28.03	5.5739
0.94323	0.45776	1.8272	1.1784	0.52039	0.79961	1.3621	1.7772	0.34558	0.86641	16486	1.2146e+005	1643.2	293.41
1.1072	0.46907	1.9787	1.2019	0.40845	0.53258	1.2644	1.5736	0.39341	1.0571	843.73	6298.8	18951	3663.1
1.0205	0.46592	2.8829	1.6338	0.40179	0.51842	1.1933	1.5166	0.32382	0.86904	994.76	6921.8	2.3143e+006	4.2464e+005
1.3135	0.6194	2.5434	1.49	0.65738	0.891	0.81016	1.0499	0.29227	0.83491	634.58	4172.9	28.03	5.5739
1.019	0.48699	1.8834	1.1806	0.61739	0.91684	1.3401	1.6764	0.31342	0.7796	1764.3	13037	1717	303.19
1.1072	0.46907	1.9787	1.2019	0.40845	0.53258	1.2644	1.5736	0.39341	1.0571	843.73	6298.8	18951	3663.1
1.0511	0.48399	3.3	1.9324	0.4538	0.60639	1.0206	1.3367	0.2873	0.7564	14.573	101.51	2.9925e+006	5.4846e+005
1.3135	0.6194	2.5434	1.49	0.65738	0.891	0.81016	1.0499	0.29227	0.83491	634.58	4172.9	28.03	5.5739
1.019	0.48699	1.8834	1.1806	0.61739	0.91684	1.3401	1.6764	0.31342	0.7796	1764.3	13037	1717	303.19
1.1073	0.46906	1.9787	1.2018	0.40845	0.53258	1.2644	1.5737	0.3934	1.0571	843.71	6298.9	18951	3663.2
1.0511	0.48399	3.3	1.9324	0.4538	0.60639	1.0206	1.3367	0.2873	0.7564	14.573	101.51	2.9925e+006	5.4846e+005
1.3135	0.6194	2.5434	1.49	0.65738	0.891	0.81016	1.0499	0.29227	0.83491	634.58	4172.9	28.03	5.5739
1.0472	0.50321	2.0821	1.2893	0.67535	0.98851	1.448	1.8076	0.27935	0.69636	4.5722	32.177	2174.6	397.71
1.1073	0.46906	1.9787	1.2018	0.40845	0.53258	1.2644	1.5737	0.3934	1.0571	843.71	6298.9	18951	3663.2
1.0511	0.48399	3.3	1.9324	0.4538	0.60639	1.0206	1.3367	0.2873	0.7564	14.573	101.51	2.9925e+006	5.4846e+005
1.3135	0.6194	2.5434	1.49	0.65738	0.891	0.81016	1.0499	0.29227	0.83491	634.58	4172.9	28.03	5.5739
1.0472	0.50321	2.0821	1.2893	0.67535	0.98851	1.448	1.8076	0.27935	0.69636	4.5722	32.177	2174.6	397.71
1.1792	0.50942	2.1052	1.3289	0.38602	0.49171	1.4094	1.7134	0.36836	0.95272	15.386	115.02	19128	3729.4
1.0511	0.48399	3.3	1.9324	0.4538	0.60639	1.0206	1.3367	0.2873	0.7564	14.573	101.51	2.9925e+006	5.4846e+005
1.6566	0.74964	2.2997	1.3445	0.6636	0.92332	0.73545	1.0168	0.30098	0.88815	2051.3	13869	17.116	3.4988
1.0472	0.50321	2.0821	1.2893	0.67535	0.98851	1.448	1.8076	0.27935	0.69636	4.5722	32.177	2174.6	397.71
1.1792	0.50942	2.1052	1.3289	0.38602	0.49171	1.4094	1.7134	0.36836	0.95272	15.386	115.02	19128	3729.4
1.2268	0.57205	2.886	1.775	0.57119	0.76502	1.1256	1.4606	0.28066	0.71517	1.0521	7.1257	1.8283e+007	3.5503e+006
1.4113	0.60734	2.1068	1.1714	0.65674	0.84357	0.46694	0.6147	0.43262	1.2384	31.497	225.94	65.537	12.692
1.0472	0.50321	2.0821	1.2893	0.67535	0.98851	1.448	1.8076	0.27935	0.69636	4.5722	32.177	2174.6	397.71
1.1792	0.50942	2.1052	1.3289	0.38602	0.49171	1.4094	1.7134	0.36836	0.95272	15.386	115.02	19128	3729.4
1.5565	0.66797	3.1175	1.8606	0.69709	0.86388	0.86482	1.0929	0.27929	0.69669	0.75689	5.0727	1.327e+007	2.7265e+006
1.4113	0.60734	2.1068	1.1714	0.65674	0.84357	0.46694	0.6147	0.43262	1.2384	31.497	225.94	65.537	12.692
1.0046	0.47647	2.0021	1.2785	0.64419	0.92155	1.5494	1.934	0.29912	0.72137	1093.9	7421.2	585.14	114.13
1.1792	0.50942	2.1052	1.3289	0.38602	0.49171	1.4094	1.7134	0.36836	0.95272	15.386	115.02	19128	3729.4
1.5565	0.66797	3.1175	1.8606	0.69709	0.86388	0.86482	1.0929	0.27929	0.69669	0.75689	5.0727	1.327e+007	2.7265e+006
1.4113	0.60734	2.1068	1.1714	0.65674	0.84357	0.46694	0.6147	0.43262	1.2384	31.497	225.94	65.537	12.692
1.0046	0.47647	2.0021	1.2785	0.64419	0.92155	1.5494	1.934	0.29912	0.72137	1093.9	7421.2	585.14	114.13
1.1792	0.50942	2.1052	1.3289	0.38602	0.49171	1.4094	1.7134	0.36836	0.95272	15.386	115.02	19128	3729.4
1.5565	0.66797	3.1175	1.8606	0.69709	0.86388	0.86482	1.0929	0.27929	0.69669	0.75689	5.0727	1.327e+007	2.7265e+006
1.4113	0.60734	2.1068	1.1714	0.65674	0.84357	0.46694	0.6147	0.43262	1.2384	31.497	225.94	65.537	12.692
1.1804	0.5266	2.2884	1.3985	0.62221	0.83537	1.5023	1.8753	0.27085	0.68665	1409.5	9500.7	99.59	20.144
1.1792	0.50942	2.1052	1.3289	0.38602	0.49171	1.4094	1.7134	0.36836	0.95272	15.386	115.02	19128	3729.4
1.222	0.52638	2.9733	1.7459	0.53084	0.66381	0.83781	1.0657	0.32257	0.84073	3.1108	21.007	1.8057e+007	3.6627e+006
1.4113	0.60734	2.1068	1.1714	0.65674	0.84357	0.46694	0.6147	0.43262	1.2384	31.497	225.94	65.537	12.692
1.1906	0.48835	2.4205	1.4466	0.51558	0.69425	1.1618	1.6283	0.30605	0.87126	458.88	3283.2	58.413	12.004
1.1865	0.53719	2.1383	1.3867	0.36242	0.48372	1.3652	1.6791	0.38145	0.94525	20.816	151.75	625.14	118.74
1.222	0.52638	2.9733	1.7459	0.53084	0.66381	0.83781	1.0657	0.32257	0.84073	3.1108	21.007	1.8057e+007	3.6627e+006
1.4113	0.60734	2.1068	1.1714	0.65674	0.84357	0.46694	0.6147	0.43262	1.2384	31.497	225.94	65.537	12.692
1.1906	0.48835	2.4205	1.4466	0.51558	0.69425	1.1618	1.6283	0.30605	0.87126	458.88	3283.2	58.413	12.004
1.4904	0.67366	2.4707	1.5955	0.50758	0.66965	1.4492	1.7225	0.28524	0.682	2.5244	17.572	33.155	6.6113
1.222	0.52638	2.9733	1.7459	0.53084	0.66381	0.83781	1.0657	0.32257	0.84073	3.1108	21.007	1.8057e+007	3.6627e+006
1.4113	0.60734	2.1068	1.1714	0.65674	0.84357	0.46694	0.6147	0.43262	1.2384	31.497	225.94	65.537	12.692
1.697	0.70519	2.0921	1.2273	0.58348	0.79328	1.3714	1.8963	0.28107	0.83128	14.847	109	14.423	2.9128
1.4904	0.67366	2.4707	1.5955	0.50758	0.66965	1.4492	1.7225	0.28524	0.682	2.5244	17.572	33.155	6.6113
1.222	0.52638	2.9733	1.7459	0.53084	0.66381	0.83781	1.0657	0.32257	0.84073	3.1108	21.007	1.8057e+007	3.6627e+006
1.4113	0.60734	2.1068	1.1714	0.65674	0.84357	0.46694	0.6147	0.43262	1.2384	31.497	225.94	65.537	12.692
1.697	0.70519	2.0921	1.2273	0.58348	0.79328	1.3714	1.8963	0.28107	0.83128	14.847	109	14.423	2.9128
1.4904	0.67366	2.4707	1.5955	0.50758	0.66965	1.4492	1.7225	0.28524	0.682	2.5244	17.572	33.155	6.6113
1.1622	0.52016	2.7875	1.6567	0.55117	0.71922	0.74875	0.97189	0.33616	0.86435	3.4649	22.62	1.752e+007	3.5665e+006
1.4113	0.60734	2.1068	1.1714	0.65674	0.84357	0.46694	0.6147	0.43262	1.2384	31.497	225.94	65.537	12.692
1.697	0.70519	2.0921	1.2273	0.58348	0.79328	1.3714	1.8963	0.28107	0.83128	14.847	109	14.423	2.9128
1.4784	0.66658	2.3943	1.5245	0.51458	0.67626	1.352	1.591	0.29026	0.70074	0.78419	5.5522	135.08	26.636
1.1926	0.54662	2.6804	1.6437	0.64034	0.85802	0.61636	0.82385	0.35864	0.90223	4.5073	29.829	3.8111e+006	7.5895e+005
1.4113	0.60734	2.1068	1.1714	0.65674	0.84357	0.46694	0.6147	0.43262	1.2384	31.497	225.94	65.537	12.692
1.697	0.70519	2.0921	1.2273	0.58348	0.79328	1.3714	1.8963	0.28107	0.83128	14.847	109	14.423	2.9128
1.4784	0.66658	2.3943	1.5245	0.51458	0.67626	1.352	1.591	0.29026	0.70074	0.78419	5.5522	135.08	26.636
1.1926	0.54662	2.6804	1.6437	0.64034	0.85802	0.61636	0.82385	0.35864	0.90223	4.5073	29.829	3.8111e+006	7.5895e+005
1.4113	0.60734	2.1068	1.1714	0.65674	0.84357	0.46694	0.6147	0.43262	1.2384	31.497	225.94	65.537	12.692
1.535	0.69815	2.0361	1.2275	0.48797	0.68473	1.1602	1.5776	0.3707	0.98998	0.45021	3.0672	684.76	136.15
1.1609	0.52537	2.5451	1.6408	0.39678	0.52827	1.3329	1.5913	0.30908	0.75376	3.196	23.015	16780	3254.3
1.1926	0.54662	2.6804	1.6437	0.64034	0.85802	0.61636	0.82385	0.35864	0.90223	4.5073	29.829	3.8111e+006	7.5895e+005
1.4113	0.60734	2.1068	1.1714	0.65674	0.84357	0.46694	0.6147	0.43262	1.2384	31.497	225.94	65.537	12.692
1.535	0.69815	2.0361	1.2275	0.48797	0.68473	1.1602	1.5776	0.3707	0.98998	0.45021	3.0672	684.76	136.15
1.2502	0.56693	3.5129	2.2347	0.34698	0.46968	1.4909	1.8106	0.24446	0.60945	29.131	207.32	888	173.52
1.0618	0.49982	2.4105	1.4539	0.50751	0.70708	0.69553	0.93287	0.39374	1.023	8.5034	57.997	2.1789e+006	4.0885e+005
1.4113	0.60734	2.1068	1.1714	0.65674	0.84357	0.46694	0.6147	0.43262	1.2384	31.497	225.94	65.537	12.692
1.535	0.69815	2.0361	1.2275	0.48797	0.68473	1.1602	1.5776	0.3707	0.98998	0.45021	3.0672	684.76	136.15
1.1354	0.5388	3.1971	2.0874	0.41068	0.57648	1.3511	1.6518	0.26189	0.63402	3640.9	24994	784.03	153.66
1.3292	0.64797	2.3531	1.4315	0.55567	0.79886	0.74831	1.0342	0.36731	0.98783	0.91027	6.3528	2.4059e+005	43545
1.4113	0.60734	2.1068	1.1714	0.65674	0.84357	0.46694	0.6147	0.43262	1.2384	31.497	225.94	65.537	12.692
1.535	0.69815	2.0361	1.2275	0.48797	0.68473	1.1602	1.5776	0.3707	0.98998	0.45021	3.0672	684.76	136.15
1.108	0.51282	2.4141	1.5577	0.43785	0.60193	1.2613	1.5183	0.30306	0.74323	1134.8	7864.1	708.29	139.94
1.155	0.55875	2.1223	1.3171	0.65948	0.93663	0.46206	0.6393	0.44241	1.1701	135.24	902.55	1.839e+005	35560
1.3878	0.57628	2.6299	1.4604	0.77255	0.96586	0.45719	0.61069	0.32113	0.92101	149.65	1041.6	255.05	51.686
1.535	0.69815	2.0361	1.2275	0.48797	0.68473	1.1602	1.5776	0.3707	0.98998	0.45021	3.0672	684.76	136.15
1.108	0.51282	2.4141	1.5577	0.43785	0.60193	1.2613	1.5183	0.30306	0.74323	1134.8	7864.1	708.29	139.94
1.0889	0.51736	2.6065	1.6219	0.53544	0.7436	0.68063	0.92085	0.34495	0.91998	293.72	1960.3	2.3401e+006	4.5476e+005
1.3878	0.57628	2.6299	1.4604	0.77255	0.96586	0.45719	0.61069	0.32113	0.92101	149.65	1041.6	255.05	51.686
1.535	0.69815	2.0361	1.2275	0.48797	0.68473	1.1602	1.5776	0.3707	0.98998	0.45021	3.0672	684.76	136.15
1.108	0.51282	2.4141	1.5577	0.43785	0.60193	1.2613	1.5183	0.30306	0.74323	1134.8	7864.1	708.29	139.94
1.4623	0.69566	2.8605	1.7805	0.63298	0.8913	0.5616	0.77763	0.31616	0.84217	1.1727	7.7381	4.0178e+005	78876
1.3878	0.57628	2.6299	1.4604	0.77255	0.96586	0.45719	0.61069	0.32113	0.92101	149.65	1041.6	255.05	51.686
1.535	0.69815	2.0361	1.2275	0.48797	0.68473	1.1602	1.5776	0.3707	0.98998	0.45021	3.0672	684.76	136.15
1.108	0.51282	2.4141	1.5577	0.43785	0.60193	1.2613	1.5183	0.30306	0.74323	1134.8	7864.1	708.29	139.94
1.4623	0.69566	2.8605	1.7805	0.63298	0.8913	0.5616	0.77763	0.31616	0.84217	1.1727	7.7381	4.0178e+005	78876
1.2471	0.51514	2.5213	1.3681	0.5943	0.72633	0.64046	0.83988	0.34946	1.0117	124.07	842.01	335.45	70.528
1.535	0.69815	2.0361	1.2275	0.48797	0.68473	1.1602	1.5776	0.3707	0.98998	0.45021	3.0672	684.76	136.15
1.108	0.51282	2.4141	1.5577	0.43785	0.60193	1.2613	1.5183	0.30306	0.74323	1134.8	7864.1	708.29	139.94
1.6436	0.74624	3.1357	1.9144	0.79547	1.0812	0.85057	1.1864	0.26795	0.7043	0.50458	3.37	1.4186e+007	2.8269e+006
1.3091	0.53167	2.455	1.385	0.61414	0.77153	0.59958	0.80376	0.34372	1.015	110.35	771.48	357.88	76.555
1.535	0.69815	2.0361	1.2275	0.48797	0.68473	1.1602	1.5776	0.3707	0.98998	0.45021	3.0672	684.76	136.15
1.1199	0.50005	2.5134	1.5669	0.43649	0.57505	1.2462	1.5138	0.3003	0.76169	1163.4	8002.1	738.21	149.36
1.8044	0.76882	2.7232	1.6303	0.97557	1.3016	0.66609	0.94833	0.29154	0.77404	0.4989	3.3954	1.3379e+007	2.7191e+006
1.3091	0.53167	2.455	1.385	0.61414	0.77153	0.59958	0.80376	0.34372	1.015	110.35	771.48	357.88	76.555
1.7174	0.78385	1.8876	1.1359	0.51481	0.70493	0.83323	1.0716	0.4328	1.1284	0.46621	3.1633	109.4	21.865
1.1199	0.50005	2.5134	1.5669	0.43649	0.57505	1.2462	1.5138	0.3003	0.76169	1163.4	8002.1	738.21	149.36
1.4433	0.63157	2.6128	1.5603	0.97315	1.3008	0.80014	1.0819	0.29644	0.75932	0.62891	4.2352	1.5278e+007	3.0856e+006
1.3091	0.53167	2.455	1.385	0.61414	0.77153	0.59958	0.80376	0.34372	1.015	110.35	771.48	357.88	76.555
1.7174	0.78385	1.8876	1.1359	0.51481	0.70493	0.83323	1.0716	0.4328	1.1284	0.46621	3.1633	109.4	21.865
1.1422	0.468	2.6546	1.6153	0.39533	0.51061	1.2722	1.63	0.31762	0.81585	450.15	3149.5	723.97	148.28
1.4433	0.63157	2.6128	1.5603	0.97315	1.3008	0.80014	1.0819	0.29644	0.75932	0.62891	4.2352	1.5278e+007	3.0856e+006
1.3091	0.53167	2.455	1.385	0.61414	0.77153	0.59958	0.80376	0.34372	1.015	110.35	771.48	357.88	76.555
1.7174	0.78385	1.8876	1.1359	0.51481	0.70493	0.83323	1.0716	0.4328	1.1284	0.46621	3.1633	109.4	21.865
1.1422	0.468	2.6546	1.6153	0.39533	0.51061	1.2722	1.63	0.31762	0.81585	450.15	3149.5	723.97	148.28
1.4315	0.63315	2.5933	1.5513	0.96955	1.3019	0.80439	1.081	0.29666	0.75537	0.62967	4.1968	1.5191e+007	3.0566e+006
1.3098	0.52635	2.1576	1.2358	0.51633	0.66081	0.70458	0.93643	0.34118	1.0198	144.2	1023.3	869.69	186.11
1.7174	0.78385	1.8876	1.1359	0.51481	0.70493	0.83323	1.0716	0.4328	1.1284	0.46621	3.1633	109.4	21.865
1.2416	0.53353	2.7481	1.6205	0.35602	0.4611	1.3342	1.674	0.32498	0.83833	4.5323	31.231	99.629	19.401
1.2643	0.55773	2.1399	1.2793	0.92137	1.2876	0.93287	1.1901	0.3355	0.84121	0.80061	5.5719	8.6424e+006	1.6837e+006
1.4715	0.58592	2.3995	1.3808	0.59522	0.7503	0.53201	0.70808	0.33619	1.0073	7.9457	56.986	317.3	68.06
1.7174	0.78385	1.8876	1.1359	0.51481	0.70493	0.83323	1.0716	0.4328	1.1284	0.46621	3.1633	109.4	21.865
1.227	0.52077	2.575	1.5057	0.30642	0.39237	1.0077	1.2813	0.403	1.0461	4.2937	30.249	14557	2800.3
1.2643	0.55773	2.1399	1.2793	0.92137	1.2876	0.93287	1.1901	0.3355	0.84121	0.80061	5.5719	8.6424e+006	1.6837e+006
1.6253	0.64094	2.1259	1.2281	0.63279	0.76349	0.59191	0.75604	0.36435	1.0617	1.3153	9.2059	309.04	68.061
1.7174	0.78385	1.8876	1.1359	0.51481	0.70493	0.83323	1.0716	0.4328	1.1284	0.46621	3.1633	109.4	21.865
1.227	0.52077	2.575	1.5057	0.30642	0.39237	1.0077	1.2813	0.403	1.0461	4.2937	30.249	14557	2800.3
1.2643	0.55773	2.1399	1.2793	0.92137	1.2876	0.93287	1.1901	0.3355	0.84121	0.80061	5.5719	8.6424e+006	1.6837e+006
1.417	0.56402	2.3958	1.4154	0.70291	0.81446	0.59752	0.73149	0.33966	0.9379	692.33	4894.1	115.68	25.106
1.7174	0.78385	1.8876	1.1359	0.51481	0.70493	0.83323	1.0716	0.4328	1.1284	0.46621	3.1633	109.4	21.865
1.227	0.52077	2.575	1.5057	0.30642	0.39237	1.0077	1.2813	0.403	1.0461	4.2937	30.249	14557	2800.3
1.382	0.63907	2.0778	1.2465	0.7426	1.0908	0.81352	1.0903	0.36889	0.98184	0.48845	3.5707	5.9606e+006	1.0858e+006
1.417	0.56402	2.3958	1.4154	0.70291	0.81446	0.59752	0.73149	0.33966	0.9379	692.33	4894.1	115.68	25.106
1.7174	0.78385	1.8876	1.1359	0.51481	0.70493	0.83323	1.0716	0.4328	1.1284	0.46621	3.1633	109.4	21.865
1.227	0.52077	2.575	1.5057	0.30642	0.39237	1.0077	1.2813	0.403	1.0461	4.2937	30.249	14557	2800.3
1.382	0.63907	2.0778	1.2465	0.7426	1.0908	0.81352	1.0903	0.36889	0.98184	0.48845	3.5707	5.9606e+006	1.0858e+006
1.417	0.56402	2.3958	1.4154	0.70291	0.81446	0.59752	0.73149	0.33966	0.9379	692.33	4894.1	115.68	25.106
1.7174	0.78385	1.8876	1.1359	0.51481	0.70493	0.83323	1.0716	0.4328	1.1284	0.46621	3.1633	109.4	21.865
1.227	0.52077	2.575	1.5057	0.30642	0.39237	1.0077	1.2813	0.403	1.0461	4.2937	30.249	14557	2800.3
1.5306	0.70228	2.3141	1.3719	0.98805	1.3845	0.62669	0.82794	0.33605	0.8929	0.66777	4.8388	1.3652e+006	2.5185e+005
1.1748	0.50052	2.183	1.3044	0.67117	0.86142	0.79226	1.0106	0.3244	0.90958	13063	94006	6974.2	1420.5
1.7174	0.78385	1.8876	1.1359	0.51481	0.70493	0.83323	1.0716	0.4328	1.1284	0.46621	3.1633	109.4	21.865
1.227	0.52077	2.575	1.5057	0.30642	0.39237	1.0077	1.2813	0.403	1.0461	4.2937	30.249	14557	2800.3
2.03	0.8526	2.3161	1.3418	0.87363	1.1018	1.1552	1.4811	0.303	0.7595	0.30073	2.1317	2.0613e+005	40295
1.1993	0.49041	2.1305	1.2764	0.58658	0.73388	0.93936	1.2378	0.32209	0.92118	28597	2.0854e+005	3180.5	652.53
1.7174	0.78385	1.8876	1.1359	0.51481	0.70493	0.83323	1.0716	0.4328	1.1284	0.46621	3.1633	109.4	21.865
1.227	0.52077	2.575	1.5057	0.30642	0.39237	1.0077	1.2813	0.403	1.0461	4.2937	30.249	14557	2800.3
2.03	0.8526	2.3161	1.3418	0.87363	1.1018	1.1552	1.4811	0.303	0.7595	0.30073	2.1317	2.0613e+005	40295
1.1993	0.49041	2.1305	1.2764	0.58658	0.73388	0.93936	1.2378	0.32209	0.92118	28597	2.0854e+005	3180.5	652.53
1.824	0.79942	1.936	1.152	0.54373	0.71162	0.85891	1.0774	0.42716	1.1036	0.44267	3.0811	104.84	20.926
1.227	0.52077	2.575	1.5057	0.30642	0.39237	1.0077	1.2813	0.403	1.0461	4.2937	30.249	14557	2800.3
2.03	0.8526	2.3161	1.3418	0.87363	1.1018	1.1552	1.4811	0.303	0.7595	0.30073	2.1317	2.0613e+005	40295
1.1993	0.49041	2.1305	1.2764	0.58658	0.73388	0.93936	1.2378	0.32209	0.92118	28597	2.0854e+005	3180.5	652.53
1.717	0.77384	1.776	1.0559	0.62597	0.83511	0.6273	0.78519	0.49298	1.2718	0.52028	3.4982	2848.2	574.64
1.227	0.52077	2.575	1.5057	0.30642	0.39237	1.0077	1.2813	0.403	1.0461	4.2937	30.249	14557	2800.3
2.03	0.8526	2.3161	1.3418	0.87363	1.1018	1.1552	1.4811	0.303	0.7595	0.30073	2.1317	2.0613e+005	40295
1.1993	0.49041	2.1305	1.2764	0.58658	0.73388	0.93936	1.2378	0.32209	0.92118	28597	2.0854e+005	3180.5	652.53
1.717	0.77384	1.776	1.0559	0.62597	0.83511	0.6273	0.78519	0.49298	1.2718	0.52028	3.4982	2848.2	574.64
1.227	0.52077	2.575	1.5057	0.30642	0.39237	1.0077	1.2813	0.403	1.0461	4.2937	30.249	14557	2800.3
2.0392	0.88019	2.2945	1.3304	0.75047	0.95303	1.3206	1.6715	0.30292	0.76525	0.28677	2.0317	10698	2056.8
1.2069	0.51918	2.2213	1.3737	0.6421	0.82405	1.1153	1.4693	0.29363	0.83043	5534.3	38407	62.725	13.318
1.717	0.77384	1.776	1.0559	0.62597	0.83511	0.6273	0.78519	0.49298	1.2718	0.52028	3.4982	2848.2	574.64
1.227	0.52077	2.575	1.5057	0.30642	0.39237	1.0077	1.2813	0.403	1.0461	4.2937	30.249	14557	2800.3
1.5513	0.66223	2.5188	1.451	0.74298	0.97633	1.2821	1.7231	0.28276	0.73016	0.39744	2.7236	56581	11394
1.2069	0.51918	2.2213	1.3737	0.6421	0.82405	1.1153	1.4693	0.29363	0.83043	5534.3	38407	62.725	13.318
1.717	0.77384	1.776	1.0559	0.62597	0.83511	0.6273	0.78519	0.49298	1.2718	0.52028	3.4982	2848.2	574.64
1.227	0.52077	2.575	1.5057	0.30642	0.39237	1.0077	1.2813	0.403	1.0461	4.2937	30.249	14557	2800.3
1.9039	0.81377	2.4499	1.4772	0.84903	1.1224	1.4405	1.9216	0.25748	0.64381	0.43065	2.9654	283.24	57.373
1.1864	0.5183	2.1361	1.3185	0.72965	0.95179	0.99367	1.2813	0.31158	0.84413	4180.5	28328	72.087	15.337
1.717	0.77384	1.776	1.0559	0.62597	0.83511	0.6273	0.78519	0.49298	1.2718	0.52028	3.4982	2848.2	574.64
1.227	0.52077	2.575	1.5057	0.30642	0.39237	1.0077	1.2813	0.403	1.0461	4.2937	30.249	14557	2800.3
1.9039	0.81377	2.4499	1.4772	0.84903	1.1224	1.4405	1.9216	0.25748	0.64381	0.43065	2.9654	283.24	57.373
1.1864	0.5183	2.1361	1.3185	0.72965	0.95179	0.99367	1.2813	0.31158	0.84413	4180.5	28328	72.087	15.337
1.717	0.77384	1.776	1.0559	0.62597	0.83511	0.6273	0.78519	0.49298	1.2718	0.52028	3.4982	2848.2	574.64
1.227	0.52077	2.575	1.5057	0.30642	0.39237	1.0077	1.2813	0.403	1.0461	4.2937	30.249	14557	2800.3
1.3654	0.57543	2.3464	1.3927	0.80036	1.0218	0.99882	1.2986	0.33032	0.85223	1.0497	7.6179	72.364	13.757
1.1864	0.5183	2.1361	1.3185	0.72965	0.95179	0.99367	1.2813	0.31158	0.84413	4180.5	28328	72.087	15.337
1.717	0.77384	1.776	1.0559	0.62597	0.83511	0.6273	0.78519	0.49298	1.2718	0.52028	3.4982	2848.2	574.64
1.227	0.52077	2.575	1.5057	0.30642	0.39237	1.0077	1.2813	0.403	1.0461	4.2937	30.249	14557	2800.3
1.3654	0.57543	2.3464	1.3927	0.80036	1.0218	0.99882	1.2986	0.33032	0.85223	1.0497	7.6179	72.364	13.757
1.2228	0.5166	1.9535	1.1478	0.66918	0.84314	1.3606	1.7549	0.31294	0.90839	24171	1.705e+005	48.547	10.178
1.717	0.77384	1.776	1.0559	0.62597	0.83511	0.6273	0.78519	0.49298	1.2718	0.52028	3.4982	2848.2	574.64
1.227	0.52077	2.575	1.5057	0.30642	0.39237	1.0077	1.2813	0.403	1.0461	4.2937	30.249	14557	2800.3
1.3654	0.57543	2.3464	1.3927	0.80036	1.0218	0.99882	1.2986	0.33032	0.85223	1.0497	7.6179	72.364	13.757
1.2228	0.5166	1.9535	1.1478	0.66918	0.84314	1.3606	1.7549	0.31294	0.90839	24171	1.705e+005	48.547	10.178
1.717	0.77384	1.776	1.0559	0.62597	0.83511	0.6273	0.78519	0.49298	1.2718	0.52028	3.4982	2848.2	574.64
1.227	0.52077	2.575	1.5057	0.30642	0.39237	1.0077	1.2813	0.403	1.0461	4.2937	30.249	14557	2800.3
1.4327	0.62276	2.3289	1.3521	0.7676	1.0027	0.9587	1.2829	0.33447	0.87343	0.80431	5.5658	86.123	16.58
1.2228	0.5166	1.9535	1.1478	0.66918	0.84314	1.3606	1.7549	0.31294	0.90839	24171	1.705e+005	48.547	10.178
1.93	0.86696	1.8439	1.0553	0.61378	0.81569	0.60143	0.78317	0.49443	1.3098	0.45172	3.002	1925.6	386.07
1.227	0.52077	2.575	1.5057	0.30642	0.39237	1.0077	1.2813	0.403	1.0461	4.2937	30.249	14557	2800.3
1.4327	0.62276	2.3289	1.3521	0.7676	1.0027	0.9587	1.2829	0.33447	0.87343	0.80431	5.5658	86.123	16.58
1.2228	0.5166	1.9535	1.1478	0.66918	0.84314	1.3606	1.7549	0.31294	0.90839	24171	1.705e+005	48.547	10.178
1.93	0.86696	1.8439	1.0553	0.61378	0.81569	0.60143	0.78317	0.49443	1.3098	0.45172	3.002	1925.6	386.07
1.227	0.52077	2.575	1.5057	0.30642	0.39237	1.0077	1.2813	0.403	1.0461	4.2937	30.249	14557	2800.3
1.4327	0.62276	2.3289	1.3521	0.7676	1.0027	0.9587	1.2829	0.33447	0.87343	0.80431	5.5658	86.123	16.58
1.2228	0.5166	1.9535	1.1478	0.66918	0.84314	1.3606	1.7549	0.31294	0.90839	24171	1.705e+005	48.547	10.178
1.7668	0.80439	1.6961	0.97947	0.61151	0.81035	0.6118	0.78107	0.5201	1.39	0.55627	3.7504	430.96	84.947
1.2356	0.5447	2.7268	1.5706	0.37553	0.47964	0.80222	1.0009	0.39503	1.0005	5.2128	35.43	70.698	13.449
1.4327	0.62276	2.3289	1.3521	0.7676	1.0027	0.9587	1.2829	0.33447	0.87343	0.80431	5.5658	86.123	16.58
1.2228	0.5166	1.9535	1.1478	0.66918	0.84314	1.3606	1.7549	0.31294	0.90839	24171	1.705e+005	48.547	10.178
1.7668	0.80439	1.6961	0.97947	0.61151	0.81035	0.6118	0.78107	0.5201	1.39	0.55627	3.7504	430.96	84.947
1.2356	0.5447	2.7268	1.5706	0.37553	0.47964	0.80222	1.0009	0.39503	1.0005	5.2128	35.43	70.698	13.449
1.4327	0.62276	2.3289	1.3521	0.7676	1.0027	0.9587	1.2829	0.33447	0.87343	0.80431	5.5658	86.123	16.58
1.2159	0.53373	2.3551	1.3876	0.59894	0.76806	1.9557	2.4471	0.26428	0.72098	3.7917e+005	2.5365e+006	34.869	7.3842
1.7668	0.80439	1.6961	0.97947	0.61151	0.81035	0.6118	0.78107	0.5201	1.39	0.55627	3.7504	430.96	84.947
1.2958	0.56053	2.6322	1.5651	0.35575	0.47128	1.1096	1.3969	0.34405	0.8834	4.0967	28.741	45.06	8.6555
1.2198	0.53288	2.313	1.3715	0.7045	0.9048	1.0045	1.3317	0.34593	0.90533	1.1181	7.8272	2054.8	395.93
1.2285	0.53167	2.2247	1.2499	0.62131	0.77431	1.7281	2.0966	0.27257	0.76053	1.2996e+005	8.8669e+005	30.868	6.4361
1.7668	0.80439	1.6961	0.97947	0.61151	0.81035	0.6118	0.78107	0.5201	1.39	0.55627	3.7504	430.96	84.947
1.2809	0.56331	2.6464	1.581	0.34825	0.46771	1.1299	1.391	0.34808	0.87909	4.1195	28.901	44.547	8.616
1.2198	0.53288	2.313	1.3715	0.7045	0.9048	1.0045	1.3317	0.34593	0.90533	1.1181	7.8272	2054.8	395.93
1.2285	0.53167	2.2247	1.2499	0.62131	0.77431	1.7281	2.0966	0.27257	0.76053	1.2996e+005	8.8669e+005	30.868	6.4361
1.7497	0.79145	1.6387	0.9433	0.68056	0.90033	0.46766	0.59674	0.57643	1.5108	0.58245	3.9026	8942.5	1769.8
1.3984	0.58019	2.7335	1.5635	0.40353	0.51676	0.82442	1.0317	0.35166	0.94328	251.71	1795.1	53.172	10.51
1.2198	0.53288	2.313	1.3715	0.7045	0.9048	1.0045	1.3317	0.34593	0.90533	1.1181	7.8272	2054.8	395.93
0.9942	0.4378	2.1531	1.2119	0.52507	0.66963	1.4161	1.7506	0.33872	0.92152	2.7967e+005	1.8569e+006	84.35	17.611
1.7497	0.79145	1.6387	0.9433	0.68056	0.90033	0.46766	0.59674	0.57643	1.5108	0.58245	3.9026	8942.5	1769.8
1.2333	0.5044	3.2303	1.8652	0.42141	0.52923	0.7542	0.94644	0.31518	0.81174	1474.9	10666	6296.6	1215
1.0442	0.45422	2.0219	1.1629	0.73826	0.95477	0.94745	1.193	0.36205	0.96602	18.817	138.17	6.7084e+005	1.2306e+005
0.99422	0.4378	2.1532	1.2119	0.5251	0.66962	1.4161	1.7506	0.33871	0.92152	2.7967e+005	1.8569e+006	84.346	17.61
2.0292	0.91002	1.7733	1.0199	0.66701	0.84488	0.61963	0.8058	0.47367	1.298	0.41762	2.8175	14316	2828.3
1.2296	0.53628	2.6355	1.5948	0.5107	0.66391	0.67283	0.83519	0.37968	0.94604	53.638	382.33	221.11	42.305
1.0442	0.45422	2.0219	1.1629	0.73826	0.95477	0.94745	1.193	0.36205	0.96602	18.817	138.17	6.7084e+005	1.2306e+005
1.0605	0.46778	2.374	1.326	0.51671	0.68324	0.87215	1.1053	0.33403	0.94584	16619	1.0916e+005	89.823	18.903
1.9667	0.89849	1.6916	0.98643	0.66855	0.88639	0.54937	0.73736	0.48866	1.3565	0.47295	3.1506	13879	2763
1.3988	0.57879	2.6179	1.5745	0.68528	0.90516	0.62696	0.82593	0.32529	0.86414	97.85	722.52	61.627	11.95
1.0442	0.45422	2.0219	1.1629	0.73826	0.95477	0.94745	1.193	0.36205	0.96602	18.817	138.17	6.7084e+005	1.2306e+005
0.98099	0.43739	2.5457	1.4569	0.41798	0.5431	1.3673	1.6241	0.31775	0.82953	4910.5	31507	3170.6	684.42
1.9667	0.89849	1.6916	0.98643	0.66855	0.88639	0.54937	0.73736	0.48866	1.3565	0.47295	3.1506	13879	2763
1.4756	0.60227	2.5264	1.4546	0.79308	1.0401	0.70799	0.94431	0.3028	0.83883	136.67	1000.1	33.739	6.5318
1.0442	0.45422	2.0219	1.1629	0.73826	0.95477	0.94745	1.193	0.36205	0.96602	18.817	138.17	6.7084e+005	1.2306e+005
0.95021	0.43037	2.5206	1.388	0.43549	0.5538	0.96799	1.1543	0.36381	0.98016	4719.9	29917	3911.9	828.33
1.9423	0.87893	1.8689	1.1644	0.73964	1.0035	1.0512	1.4278	0.34062	0.92949	0.31415	2.2029	1138.8	223.41
1.4893	0.58739	2.2897	1.2921	0.74289	0.9249	0.77767	1.0214	0.3411	0.96768	3040.9	21979	29.735	5.9976
1.0442	0.45422	2.0219	1.1629	0.73826	0.95477	0.94745	1.193	0.36205	0.96602	18.817	138.17	6.7084e+005	1.2306e+005
0.95021	0.43037	2.5206	1.388	0.43549	0.5538	0.96799	1.1543	0.36381	0.98016	4719.9	29917	3911.9	828.33
1.7332	0.811	1.8648	1.1553	0.53797	0.73459	1.2244	1.6563	0.38405	1.0268	0.3492	2.3835	1823.5	357.11
1.489	0.58738	2.2894	1.2916	0.74303	0.92477	0.77767	1.0214	0.34135	0.96781	3040.9	21989	29.621	5.9969
1.0442	0.45422	2.0219	1.1629	0.73826	0.95477	0.94745	1.193	0.36205	0.96602	18.817	138.17	6.7084e+005	1.2306e+005
0.94926	0.44177	2.6671	1.4781	0.43415	0.61182	1.2051	1.5243	0.33538	0.86945	6559.9	42958	342	67.787
1.7332	0.811	1.8648	1.1553	0.53797	0.73459	1.2244	1.6563	0.38405	1.0268	0.3492	2.3835	1823.5	357.11
1.2592	0.53573	1.8571	1.0971	0.76156	1.0201	0.62275	0.85767	0.4348	1.1953	2182.9	15700	105.15	20.469
1.0442	0.45422	2.0219	1.1629	0.73826	0.95477	0.94745	1.193	0.36205	0.96602	18.817	138.17	6.7084e+005	1.2306e+005
0.94926	0.44177	2.6671	1.4781	0.43415	0.61182	1.2051	1.5243	0.33538	0.86945	6559.9	42958	342	67.787
1.6152	0.76644	1.734	1.1114	0.54522	0.76407	1.2746	1.6385	0.39239	0.99511	0.38102	2.6241	3464.1	684.43
1.1754	0.51901	1.8692	1.084	0.58692	0.83067	0.68452	0.96629	0.46326	1.3063	17062	1.2338e+005	61.792	11.59
1.0442	0.45422	2.0219	1.1629	0.73826	0.95477	0.94745	1.193	0.36205	0.96602	18.817	138.17	6.7084e+005	1.2306e+005
0.94926	0.44177	2.6671	1.4781	0.43415	0.61182	1.2051	1.5243	0.33538	0.86945	6559.9	42958	342	67.787
1.6152	0.76644	1.734	1.1114	0.54522	0.76407	1.2746	1.6385	0.39239	0.99511	0.38102	2.6241	3464.1	684.43
1.106	0.47412	1.8878	1.0893	0.43163	0.60009	0.9016	1.2253	0.45848	1.2941	8676.9	60927	2185.6	437.12
1.0442	0.45422	2.0219	1.1629	0.73826	0.95477	0.94745	1.193	0.36205	0.96602	18.817	138.17	6.7084e+005	1.2306e+005
1.0101	0.47797	3.0251	1.6514	0.29684	0.42197	1.765	2.2243	0.29527	0.78952	2122.3	14434	228.45	42.802
1.6152	0.76644	1.734	1.1114	0.54522	0.76407	1.2746	1.6385	0.39239	0.99511	0.38102	2.6241	3464.1	684.43
1.106	0.47412	1.8878	1.0893	0.43163	0.60009	0.9016	1.2253	0.45848	1.2941	8676.9	60927	2185.6	437.12
1.09	0.48138	1.9816	1.127	0.87387	1.1266	0.68637	0.88647	0.38606	1.0588	2898.6	20578	1.4381e+005	26841
1.033	0.52369	2.7191	1.6079	0.39977	0.59316	1.1444	1.43	0.33383	0.83044	9.3271	59.86	162.69	31.321
1.6152	0.76644	1.734	1.1114	0.54522	0.76407	1.2746	1.6385	0.39239	0.99511	0.38102	2.6241	3464.1	684.43
1.1223	0.48173	1.8137	1.0605	0.46915	0.64991	0.82034	1.1079	0.48152	1.328	8126.3	56995	2191	437.9
1.09	0.48138	1.9816	1.127	0.87387	1.1266	0.68637	0.88647	0.38606	1.0588	2898.6	20578	1.4381e+005	26841
1.031	0.47913	2.3879	1.3388	0.36026	0.49886	1.4232	1.7915	0.36377	0.95983	24.954	179.17	129.62	22.869
1.4543	0.66595	2.1165	1.334	0.42614	0.57508	1.204	1.5613	0.38221	0.98133	0.66576	4.662	42069	8300.4
1.1218	0.48168	1.8147	1.0604	0.46911	0.64992	0.82033	1.1079	0.48169	1.3282	8128.5	57034	2191.6	438.27
1.09	0.48138	1.9816	1.127	0.87387	1.1266	0.68637	0.88647	0.38606	1.0588	2898.6	20578	1.4381e+005	26841
1.4416	0.67354	2.4094	1.3993	0.41079	0.56858	1.5955	2.0455	0.30539	0.82316	18.272	126.07	19.234	3.6263
1.4543	0.66595	2.1165	1.334	0.42614	0.57508	1.204	1.5613	0.38221	0.98133	0.66576	4.662	42069	8300.4
1.1218	0.48168	1.8147	1.0604	0.46911	0.64992	0.82033	1.1079	0.48169	1.3282	8128.5	57034	2191.6	438.27
1.0437	0.48383	1.9724	1.1586	0.75396	0.9997	0.75581	0.98433	0.39658	1.0654	3418.2	23394	1.3752e+005	25748
1.4243	0.65231	2.5147	1.5045	0.42041	0.58181	1.6443	2.0449	0.28167	0.73543	72.304	518.87	21.539	3.9902
1.5465	0.73675	2.291	1.4743	0.38651	0.52497	1.9274	2.2955	0.33154	0.77288	0.44496	3.2008	19402	3544.1
1.3877	0.60598	1.9927	1.1662	0.62365	0.86537	0.44017	0.59462	0.46094	1.2665	5514	38003	83.915	16.941
1.0437	0.48383	1.9724	1.1586	0.75396	0.9997	0.75581	0.98433	0.39658	1.0654	3418.2	23394	1.3752e+005	25748
1.4243	0.65231	2.5147	1.5045	0.42041	0.58181	1.6443	2.0449	0.28167	0.73543	72.304	518.87	21.539	3.9902
1.3445	0.61259	2.9044	1.8385	0.352	0.47694	1.5585	1.9553	0.30326	0.73112	0.73282	5.4939	17911	3182.1
1.3955	0.60327	1.9187	1.1506	0.57051	0.8044	0.44268	0.60305	0.46897	1.308	5417.8	38177	90.878	18.461
1.0624	0.5201	2.1435	1.2994	0.4839	0.67886	0.73749	0.98878	0.39769	1.1063	29525	2.043e+005	1684.3	307.81
1.4604	0.70598	2.1763	1.3192	0.37443	0.54377	1.1941	1.5513	0.36532	0.93753	2116	15034	20.922	3.7231
1.2144	0.55527	3.0049	1.9276	0.38285	0.51945	1.2711	1.6233	0.30718	0.74675	1.854	13.753	18753	3424.3
1.2834	0.58627	2.3476	1.4263	0.40801	0.5989	0.62972	0.84418	0.37549	1.0379	5908.3	41249	237.96	46.932
1.0624	0.5201	2.1435	1.2994	0.4839	0.67886	0.73749	0.98878	0.39769	1.1063	29525	2.043e+005	1684.3	307.81
1.4604	0.70598	2.1763	1.3192	0.37443	0.54377	1.1941	1.5513	0.36532	0.93753	2116	15034	20.922	3.7231
1.2144	0.55527	3.0049	1.9276	0.38285	0.51945	1.2711	1.6233	0.30718	0.74675	1.854	13.753	18753	3424.3
1.2834	0.58627	2.3476	1.4263	0.40801	0.5989	0.62972	0.84418	0.37549	1.0379	5908.3	41249	237.96	46.932
1.0624	0.5201	2.1435	1.2994	0.4839	0.67886	0.73749	0.98878	0.39769	1.1063	29525	2.043e+005	1684.3	307.81
1.044	0.51662	2.4662	1.543	0.28568	0.43294	1.4459	1.8822	0.34569	0.87541	49.522	351.66	3633	652.32
1.2144	0.55527	3.0049	1.9276	0.38285	0.51945	1.2711	1.6233	0.30718	0.74675	1.854	13.753	18753	3424.3
1.1516	0.52369	2.2541	1.3723	0.36162	0.50786	0.95299	1.2543	0.3733	1.0321	5234.9	36687	35914	7151.6
1.0624	0.5201	2.1435	1.2994	0.4839	0.67886	0.73749	0.98878	0.39769	1.1063	29525	2.043e+005	1684.3	307.81
1.044	0.51662	2.4662	1.543	0.28568	0.43294	1.4459	1.8822	0.34569	0.87541	49.522	351.66	3633	652.32
1.2144	0.55527	3.0049	1.9276	0.38285	0.51945	1.2711	1.6233	0.30718	0.74675	1.854	13.753	18753	3424.3
1.2706	0.5415	3.2801	1.9347	0.51771	0.64109	0.84764	1.0822	0.25458	0.7129	141.38	988.88	6.6483e+005	1.3667e+005
1.0624	0.5201	2.1435	1.2994	0.4839	0.67886	0.73749	0.98878	0.39769	1.1063	29525	2.043e+005	1684.3	307.81
1.0899	0.52534	2.3918	1.4982	0.25078	0.38896	1.6923	2.3283	0.34541	0.93103	4.0657	30.005	9413.2	1633.3
1.2144	0.55527	3.0049	1.9276	0.38285	0.51945	1.2711	1.6233	0.30718	0.74675	1.854	13.753	18753	3424.3
1.189	0.54153	2.6447	1.5816	0.44823	0.55605	0.88118	1.0921	0.30524	0.84673	218.67	1490.3	2.5828e+005	52427
1.0624	0.5201	2.1435	1.2994	0.4839	0.67886	0.73749	0.98878	0.39769	1.1063	29525	2.043e+005	1684.3	307.81
1.1277	0.52478	2.5624	1.5888	0.25356	0.38707	1.6067	2.2838	0.32288	0.90383	204.83	1504	64620	11566
1.2144	0.55527	3.0049	1.9276	0.38285	0.51945	1.2711	1.6233	0.30718	0.74675	1.854	13.753	18753	3424.3
1.189	0.54153	2.6447	1.5816	0.44823	0.55605	0.88118	1.0921	0.30524	0.84673	218.67	1490.3	2.5828e+005	52427
1.0624	0.5201	2.1435	1.2994	0.4839	0.67886	0.73749	0.98878	0.39769	1.1063	29525	2.043e+005	1684.3	307.81
1.086	0.49103	2.1854	1.2827	0.30915	0.45252	1.7714	2.4798	0.33658	0.9773	2304.7	16864	17361	3184.1
1.2144	0.55527	3.0049	1.9276	0.38285	0.51945	1.2711	1.6233	0.30718	0.74675	1.854	13.753	18753	3424.3
1.4322	0.62086	3.0683	1.9264	0.50646	0.64851	0.81729	1.0248	0.24558	0.67947	9464.7	68192	1.4708e+005	29838
1.0624	0.5201	2.1435	1.2994	0.4839	0.67886	0.73749	0.98878	0.39769	1.1063	29525	2.043e+005	1684.3	307.81
0.99443	0.44975	2.1952	1.3413	0.38955	0.55309	1.4794	2.0803	0.33202	0.93907	66671	4.7884e+005	26236	5022.1
1.2144	0.55527	3.0049	1.9276	0.38285	0.51945	1.2711	1.6233	0.30718	0.74675	1.854	13.753	18753	3424.3
1.4322	0.62086	3.0683	1.9264	0.50646	0.64851	0.81729	1.0248	0.24558	0.67947	9464.7	68192	1.4708e+005	29838
1.0624	0.5201	2.1435	1.2994	0.4839	0.67886	0.73749	0.98878	0.39769	1.1063	29525	2.043e+005	1684.3	307.81
0.99443	0.44975	2.1952	1.3413	0.38955	0.55309	1.4794	2.0803	0.33202	0.93907	66671	4.7884e+005	26236	5022.1
1.2144	0.55527	3.0049	1.9276	0.38285	0.51945	1.2711	1.6233	0.30718	0.74675	1.854	13.753	18753	3424.3
1.3015	0.59587	3.0903	2.0508	0.60533	0.79503	0.79565	0.99743	0.23913	0.62946	79541	5.6208e+005	28191	5762.4
1.0624	0.5201	2.1435	1.2994	0.4839	0.67886	0.73749	0.98878	0.39769	1.1063	29525	2.043e+005	1684.3	307.81
1.0302	0.47144	2.1605	1.2919	0.52526	0.75126	1.0879	1.5528	0.32771	0.93405	95268	6.5119e+005	7278.9	1441
1.2144	0.55527	3.0049	1.9276	0.38285	0.51945	1.2711	1.6233	0.30718	0.74675	1.854	13.753	18753	3424.3
1.3015	0.59587	3.0903	2.0508	0.60533	0.79503	0.79565	0.99743	0.23913	0.62946	79541	5.6208e+005	28191	5762.4
1.0624	0.5201	2.1435	1.2994	0.4839	0.67886	0.73749	0.98878	0.39769	1.1063	29525	2.043e+005	1684.3	307.81
1.0302	0.47144	2.1605	1.2919	0.52526	0.75126	1.0879	1.5528	0.32771	0.93405	95268	6.5119e+005	7278.9	1441
1.2144	0.55527	3.0049	1.9276	0.38285	0.51945	1.2711	1.6233	0.30718	0.74675	1.854	13.753	18753	3424.3
1.3015	0.59587	3.0903	2.0508	0.60533	0.79503	0.79565	0.99743	0.23913	0.62946	79541	5.6208e+005	28191	5762.4
1.0624	0.5201	2.1435	1.2994	0.4839	0.67886	0.73749	0.98878	0.39769	1.1063	29525	2.043e+005	1684.3	307.81
1.0302	0.47144	2.1605	1.2919	0.52526	0.75126	1.0879	1.5528	0.32771	0.93405	95268	6.5119e+005	7278.9	1441
1.2144	0.55527	3.0049	1.9276	0.38285	0.51945	1.2711	1.6233	0.30718	0.74675	1.854	13.753	18753	3424.3
1.3015	0.59587	3.0903	2.0508	0.60533	0.79503	0.79565	0.99743	0.23913	0.62946	79541	5.6208e+005	28191	5762.4
1.5864	0.74987	2.5333	1.5726	0.68556	0.8925	1.1494	1.4645	0.2704	0.7155	27.099	173.36	15.696	3.243
1.049	0.47525	1.7007	1.0413	0.52093	0.73518	0.95207	1.3861	0.46321	1.3276	22848	1.5799e+005	19071	3758
1.2541	0.54631	2.7024	1.723	0.35217	0.47813	1.135	1.4845	0.34	0.86628	1.9647	15.093	36173	6678.9
1.3015	0.59587	3.0903	2.0508	0.60533	0.79503	0.79565	0.99743	0.23913	0.62946	79541	5.6208e+005	28191	5762.4
1.6886	0.76576	2.9427	1.8257	0.65356	0.83534	1.3119	1.6315	0.23759	0.62202	31.453	208.01	15.539	3.1765
1.049	0.47525	1.7007	1.0413	0.52093	0.73518	0.95207	1.3861	0.46321	1.3276	22848	1.5799e+005	19071	3758
1.2252	0.52135	2.1931	1.382	0.39838	0.52666	1.1546	1.491	0.38101	0.96782	3.6746	28.577	1824.8	337.6
1.2722	0.57963	2.7385	1.8267	0.57715	0.7511	0.83004	1.0066	0.30286	0.76437	474.75	3367.2	1.7841e+005	35933
1.9299	0.85729	2.7376	1.6771	0.75663	0.9599	1.3207	1.6557	0.23786	0.6184	2.285	15.378	14.629	2.9552
1.0171	0.48487	2.7812	1.6804	0.25377	0.36209	1.7739	2.498	0.34006	0.92603	2320.9	15837	98621	18564
1.2296	0.54523	2.2294	1.5073	0.45522	0.63193	1.3835	1.7611	0.32085	0.78983	2.296	18.16	696.82	127.56
1.1291	0.53146	2.6009	1.6938	0.61139	0.80109	0.73512	0.86861	0.3372	0.83699	575.56	4040.6	1.8651e+005	36466
1.9299	0.85729	2.7376	1.6771	0.75663	0.9599	1.3207	1.6557	0.23786	0.6184	2.285	15.378	14.629	2.9552
1.0171	0.48487	2.7812	1.6804	0.25377	0.36209	1.7739	2.498	0.34006	0.92603	2320.9	15837	98621	18564
1.408	0.61022	2.6378	1.83	0.47268	0.66861	1.2724	1.6928	0.27384	0.68628	1.6654	12.789	1121.5	219.05
1.187	0.56608	3.1336	1.9914	0.51188	0.67326	0.68007	0.81501	0.29678	0.76372	28.37	202.9	1.138e+006	2.13e+005
1.9299	0.85729	2.7376	1.6771	0.75663	0.9599	1.3207	1.6557	0.23786	0.6184	2.285	15.378	14.629	2.9552
1.2074	0.51683	3.1776	1.8124	0.35428	0.45577	0.86471	1.1534	0.30491	0.84269	60.888	419.47	14665	2910.1
1.408	0.61022	2.6378	1.83	0.47268	0.66861	1.2724	1.6928	0.27384	0.68628	1.6654	12.789	1121.5	219.05
1.1088	0.55468	2.1901	1.4211	0.47555	0.65691	0.7448	0.86494	0.39766	0.96542	56.639	402.66	8.9301e+005	1.6311e+005
1.9299	0.85729	2.7376	1.6771	0.75663	0.9599	1.3207	1.6557	0.23786	0.6184	2.285	15.378	14.629	2.9552
1.2074	0.51683	3.1776	1.8124	0.35428	0.45577	0.86471	1.1534	0.30491	0.84269	60.888	419.47	14665	2910.1
1.408	0.61022	2.6378	1.83	0.47268	0.66861	1.2724	1.6928	0.27384	0.68628	1.6654	12.789	1121.5	219.05
1.0127	0.52205	2.2297	1.437	0.58449	0.83093	0.68596	0.82455	0.40274	0.96105	183.44	1275.1	1.7529e+005	31822
1.9299	0.85729	2.7376	1.6771	0.75663	0.9599	1.3207	1.6557	0.23786	0.6184	2.285	15.378	14.629	2.9552
1.2074	0.51683	3.1776	1.8124	0.35428	0.45577	0.86471	1.1534	0.30491	0.84269	60.888	419.47	14665	2910.1
1.408	0.61022	2.6378	1.83	0.47268	0.66861	1.2724	1.6928	0.27384	0.68628	1.6654	12.789	1121.5	219.05
1.0428	0.50552	1.9616	1.212	0.53317	0.69928	0.65611	0.77051	0.47679	1.1917	2444.5	17408	3.8483e+005	69129
1.77	0.81773	2.9104	1.8186	0.93112	1.2141	0.86955	1.0464	0.24305	0.60403	2.7402	18.657	21.12	4.1131
1.2074	0.51683	3.1776	1.8124	0.35428	0.45577	0.86471	1.1534	0.30491	0.84269	60.888	419.47	14665	2910.1
1.3604	0.59371	2.7234	1.8699	0.44683	0.60375	1.2481	1.6192	0.27468	0.69213	1.9364	14.249	669.22	134.46
1.0428	0.50552	1.9616	1.212	0.53317	0.69928	0.65611	0.77051	0.47679	1.1917	2444.5	17408	3.8483e+005	69129
1.77	0.81773	2.9104	1.8186	0.93112	1.2141	0.86955	1.0464	0.24305	0.60403	2.7402	18.657	21.12	4.1131
1.2074	0.51683	3.1776	1.8124	0.35428	0.45577	0.86471	1.1534	0.30491	0.84269	60.888	419.47	14665	2910.1
1.4178	0.6011	2.7945	1.8428	0.34408	0.4599	1.0586	1.3986	0.31919	0.82	21.275	155.85	809.32	161.78
1.0428	0.50552	1.9616	1.212	0.53317	0.69928	0.65611	0.77051	0.47679	1.1917	2444.5	17408	3.8483e+005	69129
1.77	0.81773	2.9104	1.8186	0.93112	1.2141	0.86955	1.0464	0.24305	0.60403	2.7402	18.657	21.12	4.1131
1.8487	0.7706	2.4349	1.4123	0.66253	0.81391	1.474	1.83	0.25937	0.67999	0.36578	2.6292	1294.7	257.11
1.3913	0.60043	2.5872	1.7269	0.57991	0.80305	0.5817	0.76529	0.32943	0.82861	2320.3	16771	354.08	72.159
1.0645	0.49949	1.696	1.055	0.61254	0.80972	0.7225	0.87582	0.48212	1.2245	6902.3	49352	20847	3834.6
1.77	0.81773	2.9104	1.8186	0.93112	1.2141	0.86955	1.0464	0.24305	0.60403	2.7402	18.657	21.12	4.1131
1.8487	0.7706	2.4349	1.4123	0.66253	0.81391	1.474	1.83	0.25937	0.67999	0.36578	2.6292	1294.7	257.11
1.3913	0.60043	2.5872	1.7269	0.57991	0.80305	0.5817	0.76529	0.32943	0.82861	2320.3	16771	354.08	72.159
1.0288	0.50298	2.0971	1.2864	0.53693	0.71994	0.66387	0.84236	0.47241	1.1662	8936.6	59863	1806.5	336.23
1.6328	0.73149	3.3513	1.999	0.72145	0.89564	0.98923	1.2092	0.22584	0.61515	2.6918	18.661	33.735	6.6109
1.8487	0.7706	2.4349	1.4123	0.66253	0.81391	1.474	1.83	0.25937	0.67999	0.36578	2.6292	1294.7	257.11
1.3913	0.60043	2.5872	1.7269	0.57991	0.80305	0.5817	0.76529	0.32943	0.82861	2320.3	16771	354.08	72.159
1.0288	0.50298	2.0971	1.2864	0.53693	0.71994	0.66387	0.84236	0.47241	1.1662	8936.6	59863	1806.5	336.23
1.6772	0.74012	3.6488	2.2246	0.64025	0.80061	1.1239	1.3849	0.21124	0.56441	0.66285	4.501	2406.9	499.67
2.3847	0.97161	2.2836	1.3609	0.67733	0.8283	1.4492	1.8043	0.24962	0.66245	0.31968	2.3218	182.11	37.492
1.3913	0.60043	2.5872	1.7269	0.57991	0.80305	0.5817	0.76529	0.32943	0.82861	2320.3	16771	354.08	72.159
1.1695	0.57523	2.2355	1.4194	0.50795	0.69643	0.66377	0.87198	0.444	1.1029	11268	74432	90.437	17.288
1.5354	0.66934	3.3774	1.9937	0.51007	0.63514	2.2353	2.6564	0.21131	0.54117	0.68024	4.6269	890.99	182.17
2.6915	1.0683	2.1494	1.3102	0.76083	0.92663	1.4226	1.842	0.25328	0.67667	0.30373	2.1407	136.26	29.939
1.3913	0.60043	2.5872	1.7269	0.57991	0.80305	0.5817	0.76529	0.32943	0.82861	2320.3	16771	354.08	72.159
1.1695	0.57523	2.2355	1.4194	0.50795	0.69643	0.66377	0.87198	0.444	1.1029	11268	74432	90.437	17.288
1.5356	0.66851	3.2957	1.8828	0.43125	0.53004	2.3668	2.7799	0.23136	0.59976	0.63997	4.3851	622.41	124.94
2.2646	0.91831	2.2531	1.3651	0.72924	0.88398	1.3992	1.7821	0.25964	0.68457	0.34918	2.4257	211.73	45.791
1.2225	0.56194	3.0117	2.0185	0.56242	0.7712	1.3145	1.6571	0.24556	0.59322	44123	3.0327e+005	21049	4239.3
1.1726	0.55941	2.2723	1.428	0.45673	0.62277	0.66557	0.90408	0.46204	1.1925	12717	83012	73.152	14.522
1.5356	0.66851	3.2957	1.8828	0.43125	0.53004	2.3668	2.7799	0.23136	0.59976	0.63997	4.3851	622.41	124.94
2.2646	0.91831	2.2531	1.3651	0.72924	0.88398	1.3992	1.7821	0.25964	0.68457	0.34918	2.4257	211.73	45.791
1.2225	0.56194	3.0117	2.0185	0.56242	0.7712	1.3145	1.6571	0.24556	0.59322	44123	3.0327e+005	21049	4239.3
1.1726	0.55941	2.2723	1.428	0.45673	0.62277	0.66557	0.90408	0.46204	1.1925	12717	83012	73.152	14.522
1.7916	0.79207	3.1214	1.7619	0.4965	0.62538	2.2833	2.7229	0.22858	0.58002	0.44805	3.063	109.22	21.15
2.2646	0.91831	2.2531	1.3651	0.72924	0.88398	1.3992	1.7821	0.25964	0.68457	0.34918	2.4257	211.73	45.791
1.2225	0.56194	3.0117	2.0185	0.56242	0.7712	1.3145	1.6571	0.24556	0.59322	44123	3.0327e+005	21049	4239.3
1.1479	0.54212	2.3525	1.4465	0.4154	0.57394	0.71277	0.98831	0.43658	1.1712	8565.9	58047	83.845	16.07
1.7916	0.79207	3.1214	1.7619	0.4965	0.62538	2.2833	2.7229	0.22858	0.58002	0.44805	3.063	109.22	21.15
2.3708	1.0067	2.5199	1.5374	0.93134	1.1836	1.0417	1.3507	0.2344	0.61794	0.31043	2.2078	8607.1	1735.4
1.1268	0.53689	2.956	1.9399	0.61409	0.85919	0.71577	0.87405	0.30608	0.7295	1032.5	7309.7	5469.2	1031.9
1.1479	0.54212	2.3525	1.4465	0.4154	0.57394	0.71277	0.98831	0.43658	1.1712	8565.9	58047	83.845	16.07
2.9101	1.266	2.8623	1.6139	0.84555	1.0323	1.8107	2.194	0.20741	0.54196	0.62555	4.2948	14.366	2.8484
2.1828	0.95641	2.4761	1.5026	0.87477	1.148	1.5692	2.1354	0.21899	0.58437	0.36351	2.4633	8074.4	1667.1
1.1268	0.53689	2.956	1.9399	0.61409	0.85919	0.71577	0.87405	0.30608	0.7295	1032.5	7309.7	5469.2	1031.9
1.1479	0.54212	2.3525	1.4465	0.4154	0.57394	0.71277	0.98831	0.43658	1.1712	8565.9	58047	83.845	16.07
2.9101	1.266	2.8623	1.6139	0.84555	1.0323	1.8107	2.194	0.20741	0.54196	0.62555	4.2948	14.366	2.8484
2.1828	0.95641	2.4761	1.5026	0.87477	1.148	1.5692	2.1354	0.21899	0.58437	0.36351	2.4633	8074.4	1667.1
1.1758	0.54387	2.9473	1.9468	0.4471	0.61858	0.69898	0.85637	0.34911	0.83468	182.8	1280	11974	2351.3
1.1479	0.54212	2.3525	1.4465	0.4154	0.57394	0.71277	0.98831	0.43658	1.1712	8565.9	58047	83.845	16.07
2.9101	1.266	2.8623	1.6139	0.84555	1.0323	1.8107	2.194	0.20741	0.54196	0.62555	4.2948	14.366	2.8484
2.0691	0.91365	2.5221	1.5572	0.7647	1.0694	1.3829	1.9155	0.23311	0.62921	0.53004	3.6744	48.636	10.003
1.1758	0.54387	2.9473	1.9468	0.4471	0.61858	0.69898	0.85637	0.34911	0.83468	182.8	1280	11974	2351.3
1.3917	0.66133	2.461	1.5179	0.5389	0.712	1.2358	1.7012	0.31401	0.85819	3.9479	24.752	26.377	5.536
2.9101	1.266	2.8623	1.6139	0.84555	1.0323	1.8107	2.194	0.20741	0.54196	0.62555	4.2948	14.366	2.8484
1.5542	0.71764	2.9345	1.9164	0.53618	0.78922	1.5967	2.2971	0.23139	0.61914	0.66838	4.652	367.19	73.97
1.1758	0.54387	2.9473	1.9468	0.4471	0.61858	0.69898	0.85637	0.34911	0.83468	182.8	1280	11974	2351.3
1.3917	0.66133	2.461	1.5179	0.5389	0.712	1.2358	1.7012	0.31401	0.85819	3.9479	24.752	26.377	5.536
2.9101	1.266	2.8623	1.6139	0.84555	1.0323	1.8107	2.194	0.20741	0.54196	0.62555	4.2948	14.366	2.8484
1.5542	0.71764	2.9345	1.9164	0.53618	0.78922	1.5967	2.2971	0.23139	0.61914	0.66838	4.652	367.19	73.97
1.08	0.48995	2.4289	1.4946	0.36745	0.49035	0.75824	0.90154	0.44972	1.0701	191.14	1317	6362.4	1234.6
1.4193	0.64463	2.7889	1.7298	0.37469	0.47333	1.4199	1.8985	0.30788	0.82395	24.45	154.33	25.416	5.5172
2.9101	1.266	2.8623	1.6139	0.84555	1.0323	1.8107	2.194	0.20741	0.54196	0.62555	4.2948	14.366	2.8484
1.5542	0.71764	2.9345	1.9164	0.53618	0.78922	1.5967	2.2971	0.23139	0.61914	0.66838	4.652	367.19	73.97
1.0623	0.48126	2.6305	1.5819	0.39256	0.5182	0.78112	0.93578	0.41342	0.99697	216.68	1423.6	8716.8	1744.5
1.4193	0.64463	2.7889	1.7298	0.37469	0.47333	1.4199	1.8985	0.30788	0.82395	24.45	154.33	25.416	5.5172
2.9101	1.266	2.8623	1.6139	0.84555	1.0323	1.8107	2.194	0.20741	0.54196	0.62555	4.2948	14.366	2.8484
1.5542	0.71764	2.9345	1.9164	0.53618	0.78922	1.5967	2.2971	0.23139	0.61914	0.66838	4.652	367.19	73.97
1.0623	0.48126	2.6305	1.5819	0.39256	0.5182	0.78112	0.93578	0.41342	0.99697	216.68	1423.6	8716.8	1744.5
1.4193	0.64463	2.7889	1.7298	0.37469	0.47333	1.4199	1.8985	0.30788	0.82395	24.45	154.33	25.416	5.5172
2.9101	1.266	2.8623	1.6139	0.84555	1.0323	1.8107	2.194	0.20741	0.54196	0.62555	4.2948	14.366	2.8484
1.5542	0.71764	2.9345	1.9164	0.53618	0.78922	1.5967	2.2971	0.23139	0.61914	0.66838	4.652	367.19	73.97
1.0623	0.48126	2.6305	1.5819	0.39256	0.5182	0.78112	0.93578	0.41342	0.99697	216.68	1423.6	8716.8	1744.5
1.4193	0.64463	2.7889	1.7298	0.37469	0.47333	1.4199	1.8985	0.30788	0.82395	24.45	154.33	25.416	5.5172
2.9101	1.266	2.8623	1.6139	0.84555	1.0323	1.8107	2.194	0.20741	0.54196	0.62555	4.2948	14.366	2.8484
1.8506	0.84471	3.0469	1.9658	0.53032	0.75753	2.1315	2.9286	0.20965	0.54362	0.57715	4.1215	72.432	14.141
1.0894	0.48372	2.1428	1.2865	0.40888	0.54351	0.92988	1.0963	0.44462	1.0799	9.3782	64.15	3873	759.24
1.4193	0.64463	2.7889	1.7298	0.37469	0.47333	1.4199	1.8985	0.30788	0.82395	24.45	154.33	25.416	5.5172
2.9101	1.266	2.8623	1.6139	0.84555	1.0323	1.8107	2.194	0.20741	0.54196	0.62555	4.2948	14.366	2.8484
1.8966	0.84565	2.9909	1.8667	0.56031	0.77517	2.2064	2.9744	0.19864	0.52807	0.57248	4.0541	65.94	13.055
1.1404	0.48285	2.1694	1.3086	0.40642	0.54917	1.2341	1.5739	0.3763	0.97262	6.7265	47.192	39165	7878
1.1425	0.48186	2.2876	1.3798	0.36642	0.448	1.7289	2.3411	0.36589	0.9997	2.8381	18.538	1.4437e+005	31365
2.9797	1.3397	2.7495	1.5866	0.82788	1.0358	2.1398	2.6839	0.20419	0.51919	0.32986	2.2184	29.837	5.8679
1.8966	0.84565	2.9909	1.8667	0.56031	0.77517	2.2064	2.9744	0.19864	0.52807	0.57248	4.0541	65.94	13.055
1.1404	0.48285	2.1694	1.3086	0.40642	0.54917	1.2341	1.5739	0.3763	0.97262	6.7265	47.192	39165	7878
1.1378	0.47958	2.061	1.279	0.47057	0.576	1.5116	1.9277	0.3848	0.97925	2.7677	18.275	1.9279e+006	4.1704e+005
2.9797	1.3397	2.7495	1.5866	0.82788	1.0358	2.1398	2.6839	0.20419	0.51919	0.32986	2.2184	29.837	5.8679
1.8966	0.84565	2.9909	1.8667	0.56031	0.77517	2.2064	2.9744	0.19864	0.52807	0.57248	4.0541	65.94	13.055
1.19	0.49162	2.4192	1.4245	0.43173	0.55383	1.3564	1.681	0.32946	0.85397	2.2149	15.311	4.5834e+005	93689
1.1378	0.47958	2.061	1.279	0.47057	0.576	1.5116	1.9277	0.3848	0.97925	2.7677	18.275	1.9279e+006	4.1704e+005
2.9797	1.3397	2.7495	1.5866	0.82788	1.0358	2.1398	2.6839	0.20419	0.51919	0.32986	2.2184	29.837	5.8679
1.8966	0.84565	2.9909	1.8667	0.56031	0.77517	2.2064	2.9744	0.19864	0.52807	0.57248	4.0541	65.94	13.055
1.0647	0.45138	2.3686	1.3622	0.47977	0.65082	1.1201	1.4703	0.33367	0.90404	3.0952	21.203	2.4874e+005	50186
1.109	0.49864	1.9249	1.2392	0.55124	0.71093	1.0958	1.3648	0.42552	1.0191	2.8075	18.198	1.7589e+006	3.7252e+005
2.9797	1.3397	2.7495	1.5866	0.82788	1.0358	2.1398	2.6839	0.20419	0.51919	0.32986	2.2184	29.837	5.8679
1.8966	0.84565	2.9909	1.8667	0.56031	0.77517	2.2064	2.9744	0.19864	0.52807	0.57248	4.0541	65.94	13.055
1.0647	0.45138	2.3686	1.3622	0.47977	0.65082	1.1201	1.4703	0.33367	0.90404	3.0952	21.203	2.4874e+005	50186
1.109	0.49864	1.9249	1.2392	0.55124	0.71093	1.0958	1.3648	0.42552	1.0191	2.8075	18.198	1.7589e+006	3.7252e+005
2.9255	1.288	2.7217	1.5635	0.85221	1.0706	2.0746	2.6563	0.19911	0.52485	0.34921	2.3052	31.352	6.4563
2.2973	0.99102	3.2937	1.9698	0.48111	0.63318	2.044	2.7396	0.20015	0.54005	0.39562	2.7907	134.7	26.636
1.0647	0.45138	2.3686	1.3622	0.47977	0.65082	1.1201	1.4703	0.33367	0.90404	3.0952	21.203	2.4874e+005	50186
1.109	0.49864	1.9249	1.2392	0.55124	0.71093	1.0958	1.3648	0.42552	1.0191	2.8075	18.198	1.7589e+006	3.7252e+005
2.9255	1.288	2.7217	1.5635	0.85221	1.0706	2.0746	2.6563	0.19911	0.52485	0.34921	2.3052	31.352	6.4563
1.9404	0.81921	3.1847	1.9012	0.45007	0.5499	1.9946	2.548	0.23128	0.61445	0.50503	3.6595	553.66	107.99
1.0647	0.45138	2.3686	1.3622	0.47977	0.65082	1.1201	1.4703	0.33367	0.90404	3.0952	21.203	2.4874e+005	50186
1.109	0.49864	1.9249	1.2392	0.55124	0.71093	1.0958	1.3648	0.42552	1.0191	2.8075	18.198	1.7589e+006	3.7252e+005
2.4827	1.0953	2.9216	1.6877	0.84856	1.1204	1.5984	2.1111	0.20487	0.54187	0.43356	2.9601	34.711	6.8417
1.5454	0.69074	3.0396	1.8475	0.36476	0.47285	2.0984	2.7013	0.25821	0.69203	0.58533	4.3073	12353	2278.1
1.0586	0.46015	2.5874	1.4592	0.46954	0.59273	0.86955	1.1682	0.39908	1.0669	14.041	97.117	20934	3994.1
1.109	0.49864	1.9249	1.2392	0.55124	0.71093	1.0958	1.3648	0.42552	1.0191	2.8075	18.198	1.7589e+006	3.7252e+005
2.4827	1.0953	2.9216	1.6877	0.84856	1.1204	1.5984	2.1111	0.20487	0.54187	0.43356	2.9601	34.711	6.8417
1.5454	0.69074	3.0396	1.8475	0.36476	0.47285	2.0984	2.7013	0.25821	0.69203	0.58533	4.3073	12353	2278.1
1.0586	0.46015	2.5874	1.4592	0.46954	0.59273	0.86955	1.1682	0.39908	1.0669	14.041	97.117	20934	3994.1
1.109	0.49864	1.9248	1.2392	0.55125	0.71093	1.0958	1.3648	0.42551	1.0191	2.8074	18.199	1.759e+006	3.7251e+005
2.4827	1.0953	2.9216	1.6877	0.84856	1.1204	1.5984	2.1111	0.20487	0.54187	0.43356	2.9601	34.711	6.8417
1.5454	0.69074	3.0396	1.8475	0.36476	0.47285	2.0984	2.7013	0.25821	0.69203	0.58533	4.3073	12353	2278.1
1.0769	0.45323	2.2878	1.27	0.37464	0.46877	0.9455	1.2528	0.47452	1.281	207.01	1454.8	55708	10739
1.109	0.49864	1.9248	1.2392	0.55125	0.71093	1.0958	1.3648	0.42551	1.0191	2.8074	18.199	1.759e+006	3.7251e+005
2.5395	1.0771	2.8558	1.6254	1.0268	1.283	1.4002	1.8222	0.20328	0.5473	0.36922	2.585	42.987	8.5189
1.5957	0.70882	3.7672	2.3215	0.39021	0.51904	1.9818	2.6232	0.22029	0.58826	18.125	138.23	30.704	5.5156
1.0497	0.45645	2.2777	1.2647	0.3718	0.46705	0.95187	1.2511	0.47303	1.2773	206.18	1453.9	56390	10472
1.109	0.49864	1.9248	1.2392	0.55125	0.71093	1.0958	1.3648	0.42551	1.0191	2.8074	18.199	1.759e+006	3.7251e+005
2.5395	1.0771	2.8558	1.6254	1.0268	1.283	1.4002	1.8222	0.20328	0.5473	0.36922	2.585	42.987	8.5189
1.5957	0.70882	3.7672	2.3215	0.39021	0.51904	1.9818	2.6232	0.22029	0.58826	18.125	138.23	30.704	5.5156
1.022	0.4683	2.2639	1.3121	0.38243	0.49132	0.92025	1.226	0.48028	1.2685	203.99	1403.4	58508	10890
1.109	0.49864	1.9248	1.2392	0.55125	0.71093	1.0958	1.3648	0.42551	1.0191	2.8074	18.199	1.759e+006	3.7251e+005
2.5395	1.0771	2.8558	1.6254	1.0268	1.283	1.4002	1.8222	0.20328	0.5473	0.36922	2.585	42.987	8.5189
1.5957	0.70882	3.7672	2.3215	0.39021	0.51904	1.9818	2.6232	0.22029	0.58826	18.125	138.23	30.704	5.5156
1.0496	0.48416	2.1914	1.2726	0.31714	0.41143	0.94443	1.2696	0.51277	1.3756	1143.6	7800.3	24840	4698.7
1.109	0.49864	1.9248	1.2392	0.55125	0.71093	1.0958	1.3648	0.42551	1.0191	2.8074	18.199	1.759e+006	3.7251e+005
2.5395	1.0771	2.8558	1.6254	1.0268	1.283	1.4002	1.8222	0.20328	0.5473	0.36922	2.585	42.987	8.5189
1.5957	0.70882	3.7672	2.3215	0.39021	0.51904	1.9818	2.6232	0.22029	0.58826	18.125	138.23	30.704	5.5156
1.0496	0.48416	2.1914	1.2726	0.31714	0.41143	0.94443	1.2696	0.51277	1.3756	1143.6	7800.3	24840	4698.7
1.1684	0.54631	2.3737	1.5458	0.62845	0.82387	0.84414	1.0499	0.34581	0.8544	3.4459	22.615	1.5619e+006	3.2133e+005
2.5395	1.0771	2.8558	1.6254	1.0268	1.283	1.4002	1.8222	0.20328	0.5473	0.36922	2.585	42.987	8.5189
1.5957	0.70882	3.7672	2.3215	0.39021	0.51904	1.9818	2.6232	0.22029	0.58826	18.125	138.23	30.704	5.5156
1.0496	0.48416	2.1914	1.2726	0.31714	0.41143	0.94443	1.2696	0.51277	1.3756	1143.6	7800.3	24840	4698.7
1.1684	0.54631	2.3737	1.5458	0.62845	0.82387	0.84414	1.0499	0.34581	0.8544	3.4459	22.615	1.5619e+006	3.2133e+005
2.5395	1.0771	2.8558	1.6254	1.0268	1.283	1.4002	1.8222	0.20328	0.5473	0.36922	2.585	42.987	8.5189
1.5957	0.70882	3.7672	2.3215	0.39021	0.51904	1.9818	2.6232	0.22029	0.58826	18.125	138.23	30.704	5.5156
1.0496	0.48416	2.1914	1.2726	0.31714	0.41143	0.94443	1.2696	0.51277	1.3756	1143.6	7800.3	24840	4698.7
1.0806	0.50546	2.334	1.4922	0.62748	0.79863	0.90025	1.0991	0.3589	0.87838	4.1243	27.658	1.91e+007	3.8269e+006
2.5395	1.0771	2.8558	1.6254	1.0268	1.283	1.4002	1.8222	0.20328	0.5473	0.36922	2.585	42.987	8.5189
1.5957	0.70882	3.7672	2.3215	0.39021	0.51904	1.9818	2.6232	0.22029	0.58826	18.125	138.23	30.704	5.5156
1.0231	0.4747	2.2366	1.3123	0.35745	0.45947	0.83891	1.1209	0.52733	1.4047	76.941	519.44	33097	6368.3
1.0806	0.50546	2.334	1.4922	0.62748	0.79863	0.90025	1.0991	0.3589	0.87838	4.1243	27.658	1.91e+007	3.8269e+006
2.5395	1.0771	2.8558	1.6254	1.0268	1.283	1.4002	1.8222	0.20328	0.5473	0.36922	2.585	42.987	8.5189
1.5957	0.70882	3.7672	2.3215	0.39021	0.51904	1.9818	2.6232	0.22029	0.58826	18.125	138.23	30.704	5.5156
1.4552	0.62895	2.1433	1.2237	0.4104	0.52318	0.72371	0.94247	0.52326	1.3778	0.61027	4.376	42526	8051.1
1.0806	0.50546	2.334	1.4922	0.62748	0.79863	0.90025	1.0991	0.3589	0.87838	4.1243	27.658	1.91e+007	3.8269e+006
2.5495	1.0883	2.8266	1.6665	1.0043	1.2986	1.3961	1.8423	0.20499	0.54515	0.36963	2.6196	42.898	8.4353
1.2378	0.5725	3.6566	2.3046	0.40202	0.52857	1.0786	1.3893	0.27333	0.71163	109.52	818.25	514.37	92.71
1.6879	0.74221	2.2738	1.3115	0.44189	0.57422	0.58014	0.74062	0.47131	1.242	0.57259	4.1256	12908	2439.5
1.0806	0.50546	2.334	1.4922	0.62748	0.79863	0.90025	1.0991	0.3589	0.87838	4.1243	27.658	1.91e+007	3.8269e+006
2.5495	1.0883	2.8266	1.6665	1.0043	1.2986	1.3961	1.8423	0.20499	0.54515	0.36963	2.6196	42.898	8.4353
